# Supplementary material for: Comparative transcriptomic and proteomic analysis reveals common molecular factors responsive to heat and drought stresses in sweetpotaoto (Ipomoea batatas)
Source: Front Plant Sci. 2023 Jan 19;13:1081948. doi: 10.3389/fpls.2022.1081948 (PMC9892860; doi:10.3389/fpls.2022.1081948)
Supplement: Supplementary file 2 [file Table_1.xlsx]

## Sheet: Sheet1
Table S1 List of primers used for promoter cloning and RT-qPCR.
Unigene ID	Primer names	Primer sequences (5’-3’)	Fragment size (bp)
G13246	Hsp70_qF	GCGATTCAGTTGGCGTAATG	102
	Hsp70_qR	TAAGGCCCACAGTCCAAATC
G14317	BXL1_qF	GCGATTCAGTTGGCGTAATG	106
	BXL1_qR	TAAGGCCCACAGTCCAAATC
G23318	ICL_qF	CGTACGATACGGTGCCTAATAA	99
	ICL_qR	CCTACCTGCTCATGTTCATTCT
G27744	XYLA_qF	CCATGGGAAGATGGCACTAAT	84
	XYLA_qR	TCGTGAAAGCACCACCTATTC
G33304	PHOS34_qF	CGTGGATTCGGACTTGAAGAA	86
	PHOS34_qR	TGGGCTCATCAACCGATTTAG
G38888	HPD_qF	CAGACCTATCTGGAGCACAAC	101
	HPD_qR	CCGCTCCTCTTCCTCATTTC
G42670	MLS_qF	GGAGTTCAGAGGCCATGTTAAG	104
	MLS_qR	GTATTTGGTGGCGGGAATCA
G26280	CHLH_qF	CACAGATGTCAGCCACTACTT	126
	CHLH_qR	AGTGTACGTACCTGTGCATTAG
Reference gene	IbTUB_qF	TGGCTTGCTGCTTGATGT	283
	IbTUB_qR	AGTGAACGAACGCCCTCT
