# Supplementary material for: Comparative transcriptomic and proteomic analysis reveals common molecular factors responsive to heat and drought stresses in sweetpotaoto (Ipomoea batatas)
Source: Front Plant Sci. 2023 Jan 19;13:1081948. doi: 10.3389/fpls.2022.1081948 (PMC9892860; doi:10.3389/fpls.2022.1081948)
Supplement: Supplementary file 3 [file Table_2.xlsx]

## Sheet: Sheet1
Table S2 Analysis of transcriptome data by fastp software for filter
Sample	RawData(bp)	CleanData(bp)	Q20(%)	Q30(%)	N(%)	GC(%)
HT1	6452578200	6084568966	5,618,344,688 (92.34%)	5,318,629,876 (87.41%)	93,553 (0.00%)	3,735,948,092 (61.40%)
HT2	5914221900	5796243488	5,577,982,244 (96.23%)	5,325,899,169 (91.89%)	88,933 (0.00%)	3,660,578,082 (63.15%)
HT3	10385962200	10163163685	9,420,954,945 (92.70%)	8,933,084,710 (87.90%)	157,453 (0.00%)	5,891,265,142 (57.97%)
DR1	6930126600	6750756107	6,398,607,069 (94.78%)	6,092,169,479 (90.24%)	105,064 (0.00%)	4,164,763,746 (61.69%)
DR2	5003592900	4874902420	4,604,979,162 (94.46%)	4,383,055,905 (89.91%)	99,509 (0.00%)	3,155,684,424 (64.73%)
DR3	6094125900	5898010630	5,610,881,203 (95.13%)	5,339,273,137 (90.53%)	89,922 (0.00%)	3,742,922,722 (63.46%)
DH1	8949896100	8724715935	8,332,700,598 (95.51%)	7,935,184,228 (90.95%)	135,335 (0.00%)	5,434,309,235 (62.29%)
DH2	8246616000	8007598672	7,834,845,737 (97.84%)	7,523,303,924 (93.95%)	149,227 (0.00%)	5,166,100,037 (64.51%)
DH3	3862290900	3786277182	3,666,970,113 (96.85%)	3,496,785,503 (92.35%)	106,614 (0.00%)	2,467,266,630 (65.16%)
CK1	9193838400	8719732783	8,426,327,332 (96.64%)	7,991,561,076 (91.65%)	19,801 (0.00%)	5,439,186,495 (62.38%)
CK2	6279468000	6083740120	5,825,641,168 (95.76%)	5,492,006,294 (90.27%)	13,843 (0.00%)	3,997,866,766 (65.71%)
CK3	8066087100	7861026274	7,545,488,307 (95.99%)	7,190,446,515 (91.47%)	35,098 (0.00%)	4,981,205,032 (63.37%)
