# Supplementary material for: Comparative transcriptomic and proteomic analysis reveals common molecular factors responsive to heat and drought stresses in sweetpotaoto (Ipomoea batatas)
Source: Front Plant Sci. 2023 Jan 19;13:1081948. doi: 10.3389/fpls.2022.1081948 (PMC9892860; doi:10.3389/fpls.2022.1081948)
Supplement: Supplementary file 4 [file Table_3.xlsx]

## Sheet: Sheet1
Table S3 Number of reads sequenced and mapped with HISAT2 software
Sample	Total Reads	Total Unmapped Reads(%)	Total Mapped Reads(%)	Unique Mapped Reads(%)	Multiple Mapped Reads(%)
HT1	38085152	18,336,196 (48.15%)	19,748,956 (51.85%)	18,638,164 (48.94%)	1,110,792 (2.92%)
HT2	30329844	9,384,893 (30.94%)	20,944,951 (69.06%)	20,136,736 (66.39%)	808,215 (2.66%)
HT3	45411418	25,386,669 (55.90%)	20,024,749 (44.10%)	19,048,265 (41.95%)	976,484 (2.15%)
DR1	40780604	24,835,975 (60.90%)	15,944,629 (39.10%)	15,133,866 (37.11%)	810,763 (1.99%)
DR2	24682392	10,554,553 (42.76%)	14,127,839 (57.24%)	13,754,747 (55.73%)	373,092 (1.51%)
DR3	32719966	16,905,267 (51.67%)	15,814,699 (48.33%)	15,051,531 (46.00%)	763,168 (2.33%)
DH1	47333126	18,855,666 (39.84%)	28,477,460 (60.16%)	27,049,172 (57.15%)	1,428,288 (3.02%)
DH2	31374820	7,943,786 (25.32%)	23,431,034 (74.68%)	22,722,885 (72.42%)	708,149 (2.26%)
DH3	18659712	6,618,914 (35.47%)	12,040,798 (64.53%)	11,703,656 (62.72%)	337,142 (1.81%)
CK1	58736986	20,120,954 (34.26%)	38,616,032 (65.74%)	34,746,341 (59.16%)	3,869,691 (6.59%)
CK2	27290932	9,470,030 (34.70%)	17,820,902 (65.30%)	17,247,547 (63.20%)	573,355 (2.10%)
CK3	50699884	26,094,400 (51.47%)	24,605,484 (48.53%)	23,426,192 (46.21%)	1,179,292 (2.33%)
