# Supplementary material for: Comparative transcriptomic and proteomic analysis reveals common molecular factors responsive to heat and drought stresses in sweetpotaoto (Ipomoea batatas)
Source: Front Plant Sci. 2023 Jan 19;13:1081948. doi: 10.3389/fpls.2022.1081948 (PMC9892860; doi:10.3389/fpls.2022.1081948)
Supplement: Supplementary file 5 [file Table_4.xlsx]

## Sheet: up regulated
Table S4 GO enrichment analysis of significant DEGs in DH
GO ID	Description	qvalue	Up-regulated genes
GO:0000302	response to reactive oxygen species	4.4013e-06	G15814(MBF1C);G43792(GEK1);MSTRG.21665(--);MSTRG.27569(HSP21);MSTRG.34959(EDL3);MSTRG.37536(HSP17.4B);MSTRG.38747(SHSP-2);MSTRG.4469(CHLN);MSTRG.4470(CHLN);MSTRG.4626(SHSP-2)
GO:0006979	response to oxidative stress	6.119e-06	G15814(MBF1C);G43792(GEK1);MSTRG.21665(--);MSTRG.27569(HSP21);MSTRG.34959(EDL3);MSTRG.37536(HSP17.4B);MSTRG.38747(SHSP-2);MSTRG.4469(CHLN);MSTRG.4470(CHLN);MSTRG.4626(SHSP-2)
GO:0009642	response to light intensity	7.47931e-05	G10463(AS);G15814(MBF1C);G43792(GEK1);MSTRG.21665(--);MSTRG.27569(HSP21);MSTRG.34959(EDL3);MSTRG.37536(HSP17.4B);MSTRG.38747(SHSP-2);MSTRG.4626(SHSP-2)
GO:0006950	response to stress	7.47931e-05	G15814(MBF1C);G19416(HSF24);G20012(ACX2);G37287(PAO);G37418(PAO);G43792(GEK1);MSTRG.17467(EP3);MSTRG.21083(LEGB);MSTRG.21665(--);MSTRG.25534(--);MSTRG.26557(WRKY6);MSTRG.27569(HSP21);MSTRG.2906(--);MSTRG.30591(HSP17.5-M);MSTRG.30592(HSP17.5-M);MSTRG.31046(RFS6);MSTRG.34959(EDL3);MSTRG.35318(CYP707A2);MSTRG.37536(HSP17.4B);MSTRG.38747(SHSP-2);MSTRG.41156(PME13);MSTRG.43049(SRC2);MSTRG.4469(CHLN);M…
GO:0050896	response to stimulus	8.51363e-05	G10463(AS);G11018(RAP2-3);G13450(ERF071);G13773(DSP1);G15814(MBF1C);G19416(HSF24);G20012(ACX2);G24597(GH3.1);G27848(GH3.1);G33304(--);G37287(PAO);G37418(PAO);G38386(AA5GT);G43792(GEK1);MSTRG.10419(RAB28);MSTRG.17467(EP3);MSTRG.21083(LEGB);MSTRG.21623(TGA6);MSTRG.21665(--);MSTRG.25534(--);MSTRG.26557(WRKY6);MSTRG.27569(HSP21);MSTRG.2906(--);MSTRG.30591(HSP17.5-M);MSTRG.30592(HSP17.5-M);MSTRG.31046…
GO:1901565	organonitrogen compound catabolic process	0.000132419	G27895(CHIT1B);G334(CGLD27);G37287(PAO);G37418(PAO);G46403(CGLD27);G47455(CHIT1B);MSTRG.17467(EP3)
GO:0004553	hydrolase activity, hydrolyzing O-glycosyl compounds	0.000190436	G15055(BAM1);G29406(BAM1);G32815(BXL1);G9911(--);G9941(gluA);MSTRG.16067(BXL7);MSTRG.17467(EP3);MSTRG.31046(RFS6);MSTRG.33886(MAN2);MSTRG.33887(MAN2);MSTRG.8438(BAM1)
GO:0042221	response to chemical	0.00118554	G15814(MBF1C);G19416(HSF24);G20012(ACX2);G24597(GH3.1);G27848(GH3.1);G33304(--);G38386(AA5GT);G43792(GEK1);MSTRG.10419(RAB28);MSTRG.17467(EP3);MSTRG.21083(LEGB);MSTRG.21665(--);MSTRG.26557(WRKY6);MSTRG.27569(HSP21);MSTRG.31046(RFS6);MSTRG.34959(EDL3);MSTRG.35318(CYP707A2);MSTRG.37536(HSP17.4B);MSTRG.38747(SHSP-2);MSTRG.4469(CHLN);MSTRG.4470(CHLN);MSTRG.4626(SHSP-2);MSTRG.4731(At3g01520)
GO:0010039	response to iron ion	0.00306182	MSTRG.4469(CHLN);MSTRG.4470(CHLN)
GO:0006787	porphyrin-containing compound catabolic process	0.00403827	G334(CGLD27);G37287(PAO);G37418(PAO);G46403(CGLD27)
GO:0016730	oxidoreductase activity, acting on iron-sulfur proteins as donors	0.00406095	G37287(PAO);G37418(PAO)
GO:1901700	response to oxygen-containing compound	0.00521397	G15814(MBF1C);G43792(GEK1);MSTRG.21083(LEGB);MSTRG.21665(--);MSTRG.27569(HSP21);MSTRG.31046(RFS6);MSTRG.34959(EDL3);MSTRG.37536(HSP17.4B);MSTRG.38747(SHSP-2);MSTRG.4469(CHLN);MSTRG.4470(CHLN);MSTRG.4626(SHSP-2)
GO:0034599	cellular response to oxidative stress	0.00608194	MSTRG.4469(CHLN);MSTRG.4470(CHLN)
GO:0034614	cellular response to reactive oxygen species	0.00608194	MSTRG.4469(CHLN);MSTRG.4470(CHLN)
GO:1990267	response to transition metal nanoparticle	0.00608194	MSTRG.4469(CHLN);MSTRG.4470(CHLN)
GO:0009416	response to light stimulus	0.00717169	G10463(AS);G15814(MBF1C);G43792(GEK1);MSTRG.21083(LEGB);MSTRG.21665(--);MSTRG.27569(HSP21);MSTRG.34959(EDL3);MSTRG.35318(CYP707A2);MSTRG.37536(HSP17.4B);MSTRG.38747(SHSP-2);MSTRG.45901(UVR3);MSTRG.4626(SHSP-2)
GO:0016160	amylase activity	0.00937271	G15055(BAM1);G29406(BAM1);MSTRG.8438(BAM1)
GO:0009628	response to abiotic stimulus	0.0105405	G10463(AS);G15814(MBF1C);G19416(HSF24);G43792(GEK1);MSTRG.21083(LEGB);MSTRG.21623(TGA6);MSTRG.21665(--);MSTRG.27569(HSP21);MSTRG.31046(RFS6);MSTRG.34959(EDL3);MSTRG.35318(CYP707A2);MSTRG.37536(HSP17.4B);MSTRG.38747(SHSP-2);MSTRG.43049(SRC2);MSTRG.45901(UVR3);MSTRG.4626(SHSP-2);MSTRG.8438(BAM1)
GO:0009314	response to radiation	0.0114326	G10463(AS);G15814(MBF1C);G43792(GEK1);MSTRG.21083(LEGB);MSTRG.21665(--);MSTRG.27569(HSP21);MSTRG.34959(EDL3);MSTRG.35318(CYP707A2);MSTRG.37536(HSP17.4B);MSTRG.38747(SHSP-2);MSTRG.45901(UVR3);MSTRG.4626(SHSP-2)
GO:0016703	oxidoreductase activity, acting on single donors with incorporation of molecular oxygen, incorporation of one atom of oxygen (internal monooxygenases or internal mixed function oxidases)	0.0245191	G37287(PAO);G37418(PAO)
GO:0008378	galactosyltransferase activity	0.0249852	G19634(GOLS2);G45635(GOLS2);MSTRG.31046(RFS6)
GO:0002831	regulation of response to biotic stimulus	0.0360037	G13773(DSP1);MSTRG.8903(LOX1.5)
GO:0019439	aromatic compound catabolic process	0.0372353	G334(CGLD27);G37287(PAO);G37418(PAO);G46403(CGLD27)
GO:0009723	response to ethylene	0.0399304	MSTRG.4469(CHLN);MSTRG.4470(CHLN)
GO:0044270	cellular nitrogen compound catabolic process	0.0399878	G334(CGLD27);G37287(PAO);G37418(PAO);G46403(CGLD27)
GO:1901361	organic cyclic compound catabolic process	0.0405044	G334(CGLD27);G37287(PAO);G37418(PAO);G46403(CGLD27)
GO:0006355	regulation of transcription, DNA-templated	0.0458681	G15814(MBF1C);G19416(HSF24);G3211(NAC073);G37287(PAO);G37418(PAO);MSTRG.26557(WRKY6);MSTRG.27315(aq_1250)
GO:1903506	regulation of nucleic acid-templated transcription	0.0458681	G15814(MBF1C);G19416(HSF24);G3211(NAC073);G37287(PAO);G37418(PAO);MSTRG.26557(WRKY6);MSTRG.27315(aq_1250)
GO:2001141	regulation of RNA biosynthetic process	0.0461215	G15814(MBF1C);G19416(HSF24);G3211(NAC073);G37287(PAO);G37418(PAO);MSTRG.26557(WRKY6);MSTRG.27315(aq_1250)
GO:0051252	regulation of RNA metabolic process	0.0461215	G15814(MBF1C);G19416(HSF24);G3211(NAC073);G37287(PAO);G37418(PAO);MSTRG.26557(WRKY6);MSTRG.27315(aq_1250)

## Sheet: down regulated
Table S4 GO enrichment analysis of significant DEGs in DH
GO ID	Description	qvalue	Down-regulated genes
GO:0071555	cell wall organization	0.00708477	G10274(EXPA4);G15775(--);G19627(BGAL3);G20777(SBT1.8);G22375(EXPA2);G30760(SBT1.6);G41995(PMEU1);G7609(EXPA2);G9560(--);MSTRG.11290(--);MSTRG.3159(SPL9)
GO:0044550	secondary metabolite biosynthetic process	0.0075387	G15990(SHKA);G16674(SHKA);G18749(UGT74B1);G23716(TPA1);G24095(TPA1);G26651(PAL);G30760(SBT1.6);G6925(DHAPS-1);MSTRG.17993(SOT5)
GO:0071554	cell wall organization or biogenesis	0.00793995	G10274(EXPA4);G15775(--);G19627(BGAL3);G20777(SBT1.8);G22375(EXPA2);G25883(DIT1);G30760(SBT1.6);G41157(DIT1);G41995(PMEU1);G48172(CTL1);G7609(EXPA2);G9560(--);MSTRG.11290(--);MSTRG.3159(SPL9)
GO:0060429	epithelium development	0.00793995	G25811(AUX1);MSTRG.43791(FDH);MSTRG.45382(FDH)
GO:0006779	porphyrin-containing compound biosynthetic process	0.00793995	G14909(CRD1);G16398(CRD1);G16412(CRD1);G26280(CHLH);G36681(CSP41A);G37809(FAD6);MSTRG.39941(CHLH);MSTRG.41460(GUN4)
GO:0006520	cellular amino acid metabolic process	0.00872583	G11747(OPR3);G1470(At1g32060);G15975(ANN1);G15990(SHKA);G16674(SHKA);G17900(METE);G20440(OPR3);G20777(SBT1.8);G23716(TPA1);G24095(TPA1);G25883(DIT1);G25918(Os12g0624000);G26651(PAL);G30760(SBT1.6);G37809(FAD6);G41157(DIT1);G6879(DHAPS-1);G6925(DHAPS-1);G8870(SHM4);G8891(SHM4);G9431(GDH3);MSTRG.17993(SOT5);MSTRG.41460(GUN4)
GO:0033014	tetrapyrrole biosynthetic process	0.00872583	G14909(CRD1);G16398(CRD1);G16412(CRD1);G26280(CHLH);G36681(CSP41A);G37809(FAD6);MSTRG.39941(CHLH);MSTRG.41460(GUN4)
GO:0042440	pigment metabolic process	0.00906406	G11743(FL);G16137(co-1);G38597(co-2);MSTRG.36748(co-2);MSTRG.36749(co-2)
GO:0051273	beta-glucan metabolic process	0.0107229	G15032(KOR);G24635(At4g39010);G25883(DIT1);G29465(CESA1);G31904(At1g64390);G34861(CESA1);G35608(CEL3);G40025(UAM1);G41157(DIT1);G6374(At1g75680);MSTRG.39994(At2g32990)
GO:0009698	phenylpropanoid metabolic process	0.0116563	G15990(SHKA);G16674(SHKA);G23716(TPA1);G24095(TPA1);G26651(PAL);G6925(DHAPS-1)
GO:0019752	carboxylic acid metabolic process	0.0173512	G11747(OPR3);G13504(PFP-ALPHA);G1470(At1g32060);G15975(ANN1);G15990(SHKA);G165(At5g28840);G16674(SHKA);G16741(PKP1);G17900(METE);G18016(TPIP1);G18749(UGT74B1);G19612(ALDP);G20440(OPR3);G20777(SBT1.8);G23716(TPA1);G24095(TPA1);G25883(DIT1);G25918(Os12g0624000);G26651(PAL);G29886(CYP86A22);G30760(SBT1.6);G30828(LGALDH);G37809(FAD6);G41157(DIT1);G42411(FBA2);G42677(FBA5);G4977(At1g56190);G6879(DHAPS…
GO:0048856	anatomical structure development	0.0176232	G1470(At1g32060);G18749(UGT74B1);G19627(BGAL3);G20529(4CL3);G20777(SBT1.8);G22417(XTH9);G23359(At2g01630);G25342(At5g56590);G25811(AUX1);G30760(SBT1.6);G31972(BEL1);G32493(ARF6);G35460(LBD4);G36681(CSP41A);MSTRG.11082(PER29);MSTRG.11412(PER29);MSTRG.1341(--);MSTRG.17215(MYB106);MSTRG.19954(DCR);MSTRG.21961(GATA19);MSTRG.27989(DTX35);MSTRG.3159(SPL9);MSTRG.3680(CKX7);MSTRG.41460(GUN4);MSTRG.43791(…
GO:0006073	cellular glucan metabolic process	0.0176232	G15032(KOR);G24635(At4g39010);G25883(DIT1);G29465(CESA1);G30760(SBT1.6);G31904(At1g64390);G34861(CESA1);G35317(SBE1);G35608(CEL3);G40025(UAM1);G41157(DIT1);G42759(AGPP);G6374(At1g75680);MSTRG.26174(IDD14);MSTRG.39994(At2g32990)
GO:1901564	organonitrogen compound metabolic process	0.0197097	G11747(OPR3);G1470(At1g32060);G14909(CRD1);G15975(ANN1);G15990(SHKA);G16398(CRD1);G16412(CRD1);G16674(SHKA);G17900(METE);G18749(UGT74B1);G19627(BGAL3);G20440(OPR3);G20777(SBT1.8);G2367(PMA1);G23716(TPA1);G24095(TPA1);G25883(DIT1);G25918(Os12g0624000);G26280(CHLH);G26651(PAL);G294(ADK1);G30760(SBT1.6);G36681(CSP41A);G37809(FAD6);G41157(DIT1);G48172(CTL1);G6879(DHAPS-1);G6925(DHAPS-1);G8870(SHM4);G…
GO:0044264	cellular polysaccharide metabolic process	0.0197097	G15032(KOR);G24635(At4g39010);G25883(DIT1);G29465(CESA1);G30760(SBT1.6);G31904(At1g64390);G34861(CESA1);G35317(SBE1);G35608(CEL3);G40025(UAM1);G41157(DIT1);G42759(AGPP);G6374(At1g75680);MSTRG.26174(IDD14);MSTRG.39994(At2g32990)
GO:0030243	cellulose metabolic process	0.0216461	G15032(KOR);G24635(At4g39010);G29465(CESA1);G31904(At1g64390);G34861(CESA1);G35608(CEL3);G40025(UAM1);G6374(At1g75680);MSTRG.39994(At2g32990)
GO:0006082	organic acid metabolic process	0.0225853	G11747(OPR3);G13504(PFP-ALPHA);G1470(At1g32060);G15975(ANN1);G15990(SHKA);G165(At5g28840);G16674(SHKA);G16741(PKP1);G17900(METE);G18016(TPIP1);G18749(UGT74B1);G19612(ALDP);G20440(OPR3);G20777(SBT1.8);G23716(TPA1);G24095(TPA1);G25883(DIT1);G25918(Os12g0624000);G26651(PAL);G29886(CYP86A22);G30760(SBT1.6);G30828(LGALDH);G37809(FAD6);G41157(DIT1);G42411(FBA2);G42677(FBA5);G4977(At1g56190);G6879(DHAPS…
GO:0046992	oxidoreductase activity, acting on X-H and Y-H to form an X-Y bond	0.0233059	MSTRG.36748(co-2);MSTRG.36749(co-2)
GO:0046993	oxidoreductase activity, acting on X-H and Y-H to form an X-Y bond, with oxygen as acceptor	0.0233059	MSTRG.36748(co-2);MSTRG.36749(co-2)
GO:0016798	hydrolase activity, acting on glycosyl bonds	0.0233059	G15032(KOR);G19627(BGAL3);G21840(TIV1);G23359(At2g01630);G24635(At4g39010);G25342(At5g56590);G31904(At1g64390);G32432(TIV1);G35317(SBE1);G35608(CEL3);G48653(BMY1);G6374(At1g75680);MSTRG.39994(At2g32990)
GO:0016758	transferase activity, transferring hexosyl groups	0.0244123	G15160(VTC2);G16532(VTC2);G18749(UGT74B1);G22417(XTH9);G230(XTH1);G27583(CSLA9);G29465(CESA1);G34861(CESA1);G35317(SBE1);G3922(XTH1);G4563(XTH1);G9843(XTH32)
GO:0009072	aromatic amino acid family metabolic process	0.0315771	G11747(OPR3);G20440(OPR3);G23716(TPA1);G24095(TPA1);G26651(PAL)
GO:0042546	cell wall biogenesis	0.0318787	G19627(BGAL3);G20777(SBT1.8);G25883(DIT1);G30760(SBT1.6);G41157(DIT1)
GO:0051188	cofactor biosynthetic process	0.0320128	G14909(CRD1);G16398(CRD1);G16412(CRD1);G26280(CHLH);G26587(METK3);G36681(CSP41A);G37809(FAD6);MSTRG.39941(CHLH);MSTRG.41460(GUN4)
GO:0030855	epithelial cell differentiation	0.0334888	MSTRG.43791(FDH);MSTRG.45382(FDH)
GO:0034754	cellular hormone metabolic process	0.0343794	G11747(OPR3);G18749(UGT74B1);G20440(OPR3);MSTRG.3680(CKX7)
GO:0016682	oxidoreductase activity, acting on diphenols and related substances as donors, oxygen as acceptor	0.0387128	G16137(co-1);G38597(co-2);MSTRG.36748(co-2);MSTRG.36749(co-2)
GO:0005372	water transmembrane transporter activity	0.0388946	G27911(PIP2-7);G7059(TIP1-3);G9854(TIP1-1)
GO:0006558	L-phenylalanine metabolic process	0.0396615	G23716(TPA1);G24095(TPA1);G26651(PAL)
GO:0044283	small molecule biosynthetic process	0.0409264	G11747(OPR3);G1470(At1g32060);G15975(ANN1);G15990(SHKA);G16674(SHKA);G17900(METE);G20440(OPR3);G20777(SBT1.8);G24043(AMT1-2);G25918(Os12g0624000);G37809(FAD6);G6879(DHAPS-1);G6925(DHAPS-1);MSTRG.17993(SOT5);MSTRG.41460(GUN4)
GO:0006778	porphyrin-containing compound metabolic process	0.0412261	G14909(CRD1);G16398(CRD1);G16412(CRD1);G26280(CHLH);G36681(CSP41A);G37809(FAD6);MSTRG.39941(CHLH);MSTRG.41460(GUN4)
GO:0044711	single-organism biosynthetic process	0.0443793	G11743(FL);G11747(OPR3);G1470(At1g32060);G15975(ANN1);G15990(SHKA);G16674(SHKA);G17900(METE);G18749(UGT74B1);G19141(PSY1);G20440(OPR3);G20777(SBT1.8);G2367(PMA1);G23716(TPA1);G24043(AMT1-2);G24095(TPA1);G25883(DIT1);G25918(Os12g0624000);G26651(PAL);G294(ADK1);G30760(SBT1.6);G37809(FAD6);G41157(DIT1);G6879(DHAPS-1);G6925(DHAPS-1);MSTRG.17993(SOT5);MSTRG.41460(GUN4)
GO:0005975	carbohydrate metabolic process	0.0462887	G15032(KOR);G165(At5g28840);G22417(XTH9);G230(XTH1);G24635(At4g39010);G25811(AUX1);G25883(DIT1);G29465(CESA1);G30760(SBT1.6);G30828(LGALDH);G31904(At1g64390);G33012(GAPB);G34861(CESA1);G35317(SBE1);G35608(CEL3);G3922(XTH1);G40025(UAM1);G41157(DIT1);G41995(PMEU1);G42759(AGPP);G4563(XTH1);G48653(BMY1);G6374(At1g75680);G9843(XTH32);MSTRG.26174(IDD14);MSTRG.39994(At2g32990)
GO:0048509	regulation of meristem development	0.0485485	G19627(BGAL3);G20777(SBT1.8);G22417(XTH9);G23359(At2g01630);G25342(At5g56590);G30760(SBT1.6);MSTRG.1341(--)
GO:0009812	flavonoid metabolic process	0.0490381	G11743(FL);G16435(CHSE);G17766(ABC1K3);G20529(4CL3);MSTRG.1341(--)
