# Supplementary material for: Comparative transcriptomic and proteomic analysis reveals common molecular factors responsive to heat and drought stresses in sweetpotaoto (Ipomoea batatas)
Source: Front Plant Sci. 2023 Jan 19;13:1081948. doi: 10.3389/fpls.2022.1081948 (PMC9892860; doi:10.3389/fpls.2022.1081948)
Supplement: Supplementary file 6 [file Table_5.xlsx]

## Sheet: sheet1
Table S5 KEGG analysis of all the DEGs
Pathway	Pathway_ID	KEGG_A_class	KEGG_B_class	CK-vs-HT(203)	CK-vs-HT_Pvalue	CK-vs-HT_Qvalue	CK-vs-DR(117)	CK-vs-DR_Pvalue	CK-vs-DR_Qvalue	CK-vs-DH(298)	CK-vs-DH_Pvalue	CK-vs-DH_Qvalue
2-Oxocarboxylic acid metabolism	ko01210	Metabolism	Global and overview maps	1	0.927733	0.999	1	0.778863	0.878	2	0.89706	1
Alanine, aspartate and glutamate metabolism	ko00250	Metabolism	Amino acid metabolism	0	1	1	4	0.0525926	0.147	4	0.483684	0.837
Amino sugar and nucleotide sugar metabolism	ko00520	Metabolism	Carbohydrate metabolism	14	0.00121629	0.00711	7	0.0388848	0.129	16	0.00698211	0.0331
Anthocyanin biosynthesis	ko00942	Metabolism	Biosynthesis of other secondary metabolites	1	0.0325064	0.118	0	1	1	0	1	1
Arachidonic acid metabolism	ko00590	Metabolism	Lipid metabolism	0	1	1	0	1	1	1	0.530349	0.901
Arginine and proline metabolism	ko00330	Metabolism	Amino acid metabolism	1	0.927733	0.999	2	0.441406	0.632	1	0.979186	1
Arginine biosynthesis	ko00220	Metabolism	Amino acid metabolism	0	1	1	2	0.320566	0.5	0	1	1
Ascorbate and aldarate metabolism	ko00053	Metabolism	Carbohydrate metabolism	2	0.531032	0.999	0	1	1	7	0.0153644	0.0535
Biosynthesis of amino acids	ko01230	Metabolism	Global and overview maps	18	0.0103996	0.0439	6	0.509269	0.688	25	0.00580324	0.0307
Biosynthesis of secondary metabolites	ko01110	Metabolism	Global and overview maps	90	2.89e-09	5.48e-08	65	3.22e-12	1.7e-10	144	6.01e-18	5.41e-16
Biosynthesis of unsaturated fatty acids	ko01040	Metabolism	Lipid metabolism	0	1	1	0	1	1	2	0.45794	0.824
Biotin metabolism	ko00780	Metabolism	Metabolism of cofactors and vitamins	1	0.555672	0.999	0	1	1	0	1	1
Brassinosteroid biosynthesis	ko00905	Metabolism	Metabolism of terpenoids and polyketides	1	0.635907	0.999	0	1	1	1	0.774397	1
Butanoate metabolism	ko00650	Metabolism	Carbohydrate metabolism	0	1	1	0	1	1	3	0.151605	0.333
Carbon fixation in photosynthetic organisms	ko00710	Metabolism	Energy metabolism	14	1.16e-06	1.46e-05	0	1	1	17	1.15e-06	2.08e-05
Carbon metabolism	ko01200	Metabolism	Global and overview maps	28	9.09e-06	9.04e-05	10	0.120912	0.267	37	4.43e-06	6.64e-05
Carotenoid biosynthesis	ko00906	Metabolism	Metabolism of terpenoids and polyketides	0	1	1	1	0.559094	0.706	2	0.616653	0.991
Circadian rhythm - plant	ko04712	Organismal Systems	Environmental adaptation	5	0.0301475	0.115	2	0.264641	0.468	3	0.471198	0.832
Cutin, suberine and wax biosynthesis	ko00073	Metabolism	Lipid metabolism	2	0.209468	0.531	1	0.390111	0.574	3	0.129297	0.291
Cyanoamino acid metabolism	ko00460	Metabolism	Metabolism of other amino acids	3	0.425404	0.951	5	0.012062	0.0457	9	0.00837861	0.0377
Cysteine and methionine metabolism	ko00270	Metabolism	Amino acid metabolism	4	0.607809	0.999	5	0.0950518	0.24	12	0.0211811	0.0685
Diterpenoid biosynthesis	ko00904	Metabolism	Metabolism of terpenoids and polyketides	2	0.117267	0.343	2	0.0452317	0.141	6	0.000195331	0.00176
Endocytosis	ko04144	Cellular Processes	Transport and catabolism	4	0.911804	0.999	0	1	1	3	0.997641	1
Ether lipid metabolism	ko00565	Metabolism	Lipid metabolism	0	1	1	0	1	1	1	0.906634	1
Fatty acid biosynthesis	ko00061	Metabolism	Lipid metabolism	2	0.579131	0.999	0	1	1	1	0.944261	1
Fatty acid degradation	ko00071	Metabolism	Lipid metabolism	0	1	1	0	1	1	4	0.716648	1
Fatty acid elongation	ko00062	Metabolism	Lipid metabolism	2	0.264067	0.647	0	1	1	2	0.433498	0.796
Fatty acid metabolism	ko01212	Metabolism	Global and overview maps	1	0.966019	0.999	0	1	1	3	0.870437	1
Flavone and flavonol biosynthesis	ko00944	Metabolism	Biosynthesis of other secondary metabolites	1	0.0793049	0.251	2	0.000868146	0.00429	3	0.000132959	0.00133
Flavonoid biosynthesis	ko00941	Metabolism	Biosynthesis of other secondary metabolites	14	5.31e-11	2.4e-09	10	4.63e-09	1.23e-07	15	8.6e-10	2.58e-08
Fructose and mannose metabolism	ko00051	Metabolism	Carbohydrate metabolism	11	0.000193447	0.00147	3	0.244319	0.462	12	0.00143756	0.00995
Galactose metabolism	ko00052	Metabolism	Carbohydrate metabolism	2	0.671959	0.999	1	0.737125	0.849	9	0.00671195	0.0331
Glucosinolate biosynthesis	ko00966	Metabolism	Biosynthesis of other secondary metabolites	1	0.401199	0.951	1	0.255121	0.466	2	0.170594	0.366
Glutathione metabolism	ko00480	Metabolism	Metabolism of other amino acids	5	0.422848	0.951	2	0.708163	0.834	8	0.289231	0.554
Glycerolipid metabolism	ko00561	Metabolism	Lipid metabolism	2	0.877567	0.999	1	0.877151	0.93	2	0.970081	1
Glycerophospholipid metabolism	ko00564	Metabolism	Lipid metabolism	2	0.949304	0.999	1	0.934548	0.971	3	0.969181	1
Glycine, serine and threonine metabolism	ko00260	Metabolism	Amino acid metabolism	4	0.470249	0.966	1	0.872311	0.93	6	0.414766	0.778
Glycolysis / Gluconeogenesis	ko00010	Metabolism	Carbohydrate metabolism	11	0.0555528	0.192	1	0.9765	0.985	16	0.0261103	0.081
Glyoxylate and dicarboxylate metabolism	ko00630	Metabolism	Carbohydrate metabolism	13	5.89e-05	0.000498	9	0.000211512	0.0018	17	1.95e-05	0.000251
Indole alkaloid biosynthesis	ko00901	Metabolism	Biosynthesis of other secondary metabolites	5	0.00856509	0.0383	3	0.0362616	0.128	6	0.0104724	0.0449
Inositol phosphate metabolism	ko00562	Metabolism	Carbohydrate metabolism	1	0.943787	0.999	1	0.808572	0.893	3	0.790209	1
Isoquinoline alkaloid biosynthesis	ko00950	Metabolism	Biosynthesis of other secondary metabolites	1	0.73003	0.999	5	0.00089091	0.00429	6	0.0118012	0.0483
Linoleic acid metabolism	ko00591	Metabolism	Lipid metabolism	0	1	1	2	0.0522445	0.147	3	0.0667494	0.172
Lysine degradation	ko00310	Metabolism	Amino acid metabolism	0	1	1	0	1	1	1	0.911106	1
MAPK signaling pathway - plant	ko04016	Environmental Information Processing	Signal transduction	6	0.508082	0.99	15	9.31e-07	1.23e-05	15	0.0213085	0.0685
Metabolic pathways	ko01100	Metabolism	Global and overview maps	132	6.32e-11	2.4e-09	75	1.9e-06	2.01e-05	186	2.16e-12	9.7e-11
N-Glycan biosynthesis	ko00510	Metabolism	Glycan biosynthesis and metabolism	1	0.806464	0.999	0	1	1	1	0.911106	1
Nicotinate and nicotinamide metabolism	ko00760	Metabolism	Metabolism of cofactors and vitamins	0	1	1	0	1	1	1	0.823385	1
Nitrogen metabolism	ko00910	Metabolism	Energy metabolism	4	0.0750189	0.248	6	0.000306489	0.0018	5	0.0844731	0.2
Nucleotide excision repair	ko03420	Genetic Information Processing	Replication and repair	1	0.989009	0.999	0	1	1	0	1	1
One carbon pool by folate	ko00670	Metabolism	Metabolism of cofactors and vitamins	2	0.209468	0.531	0	1	1	3	0.129297	0.291
Other glycan degradation	ko00511	Metabolism	Glycan biosynthesis and metabolism	1	0.591045	0.999	0	1	1	1	0.732259	1
Oxidative phosphorylation	ko00190	Metabolism	Energy metabolism	3	0.819315	0.999	0	1	1	2	0.989429	1
Pantothenate and CoA biosynthesis	ko00770	Metabolism	Metabolism of cofactors and vitamins	0	1	1	0	1	1	1	0.835898	1
Pentose and glucuronate interconversions	ko00040	Metabolism	Carbohydrate metabolism	2	0.648404	0.999	5	0.00876755	0.0357	7	0.0430539	0.115
Pentose phosphate pathway	ko00030	Metabolism	Carbohydrate metabolism	7	0.00531524	0.0269	0	1	1	11	0.000278272	0.00228
Peroxisome	ko04146	Cellular Processes	Transport and catabolism	0	1	1	0	1	1	4	0.842769	1
Phagosome	ko04145	Cellular Processes	Transport and catabolism	6	0.131313	0.363	0	1	1	7	0.24244	0.485
Phenylalanine metabolism	ko00360	Metabolism	Amino acid metabolism	9	0.000356127	0.00246	7	0.000273485	0.0018	11	0.000386731	0.0029
Phenylalanine, tyrosine and tryptophan biosynthesis	ko00400	Metabolism	Amino acid metabolism	2	0.623537	0.999	2	0.341322	0.517	5	0.195394	0.409
Phenylpropanoid biosynthesis	ko00940	Metabolism	Biosynthesis of other secondary metabolites	20	9.52e-06	9.04e-05	17	2.07e-07	3.65e-06	24	3.8e-05	0.000428
Phosphatidylinositol signaling system	ko04070	Environmental Information Processing	Signal transduction	1	0.951659	0.999	0	1	1	2	0.936083	1
Photosynthesis	ko00195	Metabolism	Energy metabolism	12	1.09e-08	1.65e-07	0	1	1	7	0.00405018	0.0228
Photosynthesis - antenna proteins	ko00196	Metabolism	Energy metabolism	10	1.71e-09	4.33e-08	0	1	1	11	4.91e-09	1.11e-07
Plant hormone signal transduction	ko04075	Environmental Information Processing	Signal transduction	3	0.98659	0.999	11	0.00566516	0.025	10	0.723673	1
Plant-pathogen interaction	ko04626	Organismal Systems	Environmental adaptation	7	0.867354	0.999	5	0.675195	0.813	11	0.860755	1
Porphyrin and chlorophyll metabolism	ko00860	Metabolism	Metabolism of cofactors and vitamins	7	0.0173173	0.0693	3	0.19735	0.402	11	0.00185875	0.0119
Propanoate metabolism	ko00640	Metabolism	Carbohydrate metabolism	0	1	1	1	0.646161	0.796	1	0.930462	1
Proteasome	ko03050	Genetic Information Processing	Folding, sorting and degradation	1	0.908664	0.999	0	1	1	0	1	1
Protein processing in endoplasmic reticulum	ko04141	Genetic Information Processing	Folding, sorting and degradation	18	0.00111386	0.00705	6	0.314033	0.5	20	0.0143288	0.0535
Purine metabolism	ko00230	Metabolism	Nucleotide metabolism	2	0.994514	0.999	1	0.985331	0.985	5	0.981671	1
Pyrimidine metabolism	ko00240	Metabolism	Nucleotide metabolism	1	0.996585	0.999	0	1	1	1	0.999768	1
Pyruvate metabolism	ko00620	Metabolism	Carbohydrate metabolism	5	0.451833	0.966	5	0.111148	0.261	9	0.200737	0.411
RNA degradation	ko03018	Genetic Information Processing	Folding, sorting and degradation	1	0.993038	0.999	0	1	1	1	0.999338	1
RNA transport	ko03013	Genetic Information Processing	Translation	1	0.999478	0.999	0	1	1	0	1	1
Ribosome	ko03010	Genetic Information Processing	Translation	5	0.994461	0.999	0	1	1	5	0.999939	1
Ribosome biogenesis in eukaryotes	ko03008	Genetic Information Processing	Translation	1	0.980495	0.999	0	1	1	0	1	1
SNARE interactions in vesicular transport	ko04130	Genetic Information Processing	Folding, sorting and degradation	0	1	1	0	1	1	1	0.901937	1
Selenocompound metabolism	ko00450	Metabolism	Metabolism of other amino acids	2	0.133709	0.363	0	1	1	4	0.0139274	0.0535
Sphingolipid metabolism	ko00600	Metabolism	Lipid metabolism	1	0.720901	0.999	1	0.519512	0.688	1	0.847527	1
Spliceosome	ko03040	Genetic Information Processing	Transcription	4	0.920831	0.999	0	1	1	2	0.999676	1
Starch and sucrose metabolism	ko00500	Metabolism	Carbohydrate metabolism	14	0.00620107	0.0295	6	0.177327	0.376	19	0.00375468	0.0225
Stilbenoid, diarylheptanoid and gingerol biosynthesis	ko00945	Metabolism	Biosynthesis of other secondary metabolites	5	0.00318084	0.0173	2	0.113098	0.261	5	0.0154643	0.0535
Sulfur metabolism	ko00920	Metabolism	Energy metabolism	3	0.110696	0.337	0	1	1	1	0.823385	1
Synthesis and degradation of ketone bodies	ko00072	Metabolism	Lipid metabolism	0	1	1	0	1	1	2	0.0753943	0.183
Taurine and hypotaurine metabolism	ko00430	Metabolism	Metabolism of other amino acids	0	1	1	1	0.316263	0.5	3	0.07093	0.177
Terpenoid backbone biosynthesis	ko00900	Metabolism	Metabolism of terpenoids and polyketides	1	0.905558	0.999	0	1	1	5	0.256768	0.502
Tropane, piperidine and pyridine alkaloid biosynthesis	ko00960	Metabolism	Biosynthesis of other secondary metabolites	0	1	1	0	1	1	1	0.957474	1
Tryptophan metabolism	ko00380	Metabolism	Amino acid metabolism	1	0.734482	0.999	1	0.533083	0.689	5	0.043438	0.115
Tyrosine metabolism	ko00350	Metabolism	Amino acid metabolism	2	0.79275	0.999	8	0.000279525	0.0018	9	0.0282537	0.0848
Ubiquinone and other terpenoid-quinone biosynthesis	ko00130	Metabolism	Metabolism of cofactors and vitamins	2	0.489963	0.98	2	0.243621	0.462	6	0.0334874	0.0942
Ubiquitin mediated proteolysis	ko04120	Genetic Information Processing	Folding, sorting and degradation	1	0.997019	0.999	0	1	1	2	0.998142	1
Valine, leucine and isoleucine biosynthesis	ko00290	Metabolism	Amino acid metabolism	0	1	1	0	1	1	1	0.774397	1
Valine, leucine and isoleucine degradation	ko00280	Metabolism	Amino acid metabolism	0	1	1	2	0.454148	0.633	4	0.549507	0.916
Vitamin B6 metabolism	ko00750	Metabolism	Metabolism of cofactors and vitamins	0	1	1	1	0.303121	0.5	0	1	1
Zeatin biosynthesis	ko00908	Metabolism	Metabolism of terpenoids and polyketides	1	0.466772	0.966	0	1	1	1	0.604137	0.989
alpha-Linolenic acid metabolism	ko00592	Metabolism	Lipid metabolism	2	0.715235	0.999	4	0.0558155	0.148	8	0.0305521	0.0887
beta-Alanine metabolism	ko00410	Metabolism	Metabolism of other amino acids	0	1	1	0	1	1	1	0.962398	1
