# Supplementary material for: Comparative transcriptomic and proteomic analysis reveals common molecular factors responsive to heat and drought stresses in sweetpotaoto (Ipomoea batatas)
Source: Front Plant Sci. 2023 Jan 19;13:1081948. doi: 10.3389/fpls.2022.1081948 (PMC9892860; doi:10.3389/fpls.2022.1081948)
Supplement: Supplementary file 7 [file Table_6.xlsx]

## Sheet: Sheet1
Table S6 GO annotation of the identified proteins
GO Term (level1)	GO ID (level2)	GO Term (level2)	number_of_all (All)	Proteins_of_all
Biological Process	GO:0008152	metabolic process	2451	G10038_TU16496_1|m.7988,G10055_TU16528_1|m.3219,G10067_TU16546_1|m.7763,G10125_TU16639_1|m.7775,G10131_TU16652_1|m.3351,G10141_TU16663_1|m.8006,G10176_TU16733_1|m.7984,G10182_TU16741_1|m.3366,G10197_TU16764_1|m.8145,G10199_TU16767_1|m.7803,G10199_TU16768_1|m.7804,G10199_TU16771_1|m.7805,G10232_TU16818_1|m.8177,G10243_TU16834_1|m.8187,G10251_TU16849_1|m.8191,G10251_TU16851_1|m.8192,G10280_TU16893_…
Biological Process	GO:0009987	cellular process	1991	G10010_TU16449_1|m.7808,G10010_TU16450_1|m.3223,G10067_TU16546_1|m.7763,G10125_TU16639_1|m.7775,G10131_TU16652_1|m.3351,G10176_TU16733_1|m.7984,G10199_TU16767_1|m.7803,G10199_TU16768_1|m.7804,G10199_TU16771_1|m.7805,G10232_TU16818_1|m.8177,G10243_TU16834_1|m.8187,G10251_TU16849_1|m.8191,G10251_TU16851_1|m.8192,G10280_TU16893_1|m.8226,G10282_TU16901_1|m.8228,G10331_TU17021_1|m.8152,G10340_TU17035_…
Biological Process	GO:0044699	single-organism process	1597	G10010_TU16449_1|m.7808,G10010_TU16450_1|m.3223,G10071_TU16552_1|m.8064,G10071_TU16554_1|m.3337,G10125_TU16639_1|m.7775,G10131_TU16652_1|m.3351,G10176_TU16733_1|m.7984,G10197_TU16764_1|m.8145,G10243_TU16834_1|m.8187,G10251_TU16849_1|m.8191,G10251_TU16851_1|m.8192,G10280_TU16893_1|m.8226,G10282_TU16901_1|m.8228,G10331_TU17021_1|m.8152,G10340_TU17035_1|m.8330,G10346_TU17044_1|m.3440,G10346_TU17046_…
Biological Process	GO:0050896	response to stimulus	513	G10125_TU16639_1|m.7775,G10243_TU16834_1|m.8187,G10272_TU16877_1|m.8007,G10280_TU16893_1|m.8226,G10340_TU17035_1|m.8330,G10458_TU17234_1|m.8430,G10461_TU17240_1|m.8425,G10461_TU17242_1|m.8426,G10463_TU17244_1|m.8329,G10531_TU17368_1|m.8467,G10532_TU17370_1|m.8468,G10539_TU17380_1|m.8405,G10816_TU17818_1|m.8690,G10832_TU17846_1|m.8597,G10968_TU18074_1|m.3535,G11042_TU18197_1|m.8834,G11474_TU18914_…
Biological Process	GO:0051179	localization	500	G10068_TU16547_1|m.3331,G10071_TU16552_1|m.8064,G10071_TU16554_1|m.3337,G10101_TU16607_1|m.3203,G10101_TU16611_1|m.7766,G10101_TU16613_1|m.7767,G10125_TU16639_1|m.7775,G10272_TU16877_1|m.8007,G10280_TU16893_1|m.8226,G10340_TU17035_1|m.8330,G10461_TU17240_1|m.8425,G10461_TU17242_1|m.8426,G10551_TU17397_1|m.8272,G10551_TU17398_1|m.8273,G10638_TU17532_1|m.8538,G10753_TU17704_1|m.8633,G1077_TU1780_1|…
Biological Process	GO:0065007	biological regulation	498	G10067_TU16546_1|m.7763,G10125_TU16639_1|m.7775,G10131_TU16652_1|m.3351,G10176_TU16733_1|m.7984,G10182_TU16741_1|m.3366,G10199_TU16767_1|m.7803,G10199_TU16768_1|m.7804,G10199_TU16771_1|m.7805,G10243_TU16834_1|m.8187,G10280_TU16893_1|m.8226,G10461_TU17240_1|m.8425,G10461_TU17242_1|m.8426,G1052_TU1725_1|m.377,G10539_TU17380_1|m.8405,G10816_TU17818_1|m.8690,G10968_TU18074_1|m.3535,G11093_TU18273_1|m…
Biological Process	GO:0050789	regulation of biological process	433	G10067_TU16546_1|m.7763,G10125_TU16639_1|m.7775,G10131_TU16652_1|m.3351,G10176_TU16733_1|m.7984,G10182_TU16741_1|m.3366,G10199_TU16767_1|m.7803,G10199_TU16768_1|m.7804,G10199_TU16771_1|m.7805,G10243_TU16834_1|m.8187,G10280_TU16893_1|m.8226,G1052_TU1725_1|m.377,G10539_TU17380_1|m.8405,G10968_TU18074_1|m.3535,G11093_TU18273_1|m.3637,G11346_TU18682_1|m.9087,G11474_TU18914_1|m.9145,G11567_TU19081_1|m…
Biological Process	GO:0071840	cellular component organization or biogenesis	384	G10251_TU16849_1|m.8191,G10251_TU16851_1|m.8192,G10458_TU17234_1|m.8430,G10461_TU17240_1|m.8425,G10461_TU17242_1|m.8426,G10495_TU17291_1|m.8255,G10514_TU17334_1|m.3472,G10645_TU17542_1|m.8510,G10645_TU17543_1|m.8520,G10645_TU17545_1|m.3505,G10703_TU17639_1|m.8624,G10737_TU17681_1|m.8636,G10789_TU17774_1|m.8665,G10816_TU17818_1|m.8690,G10832_TU17846_1|m.8597,G11093_TU18273_1|m.3637,G11191_TU18431_…
Biological Process	GO:0032502	developmental process	201	G10176_TU16733_1|m.7984,G10514_TU17334_1|m.3472,G10789_TU17774_1|m.8665,G10816_TU17818_1|m.8690,G10968_TU18074_1|m.3535,G11042_TU18197_1|m.8834,G11093_TU18273_1|m.3637,G11705_TU19276_1|m.9352,G11949_TU19650_1|m.9537,G11949_TU19651_1|m.9536,G12033_TU19772_1|m.9617,G12033_TU19773_1|m.9618,G12033_TU19774_1|m.9616,G12066_TU19830_1|m.9666,G12577_TU20650_1|m.10049,G12741_TU20894_1|m.4217,G1291_TU2153_1…
Biological Process	GO:0023052	signaling	154	G10125_TU16639_1|m.7775,G10243_TU16834_1|m.8187,G10280_TU16893_1|m.8226,G10968_TU18074_1|m.3535,G12352_TU20281_1|m.9851,G12741_TU20894_1|m.4217,G1291_TU2153_1|m.1115,G13158_TU21560_1|m.10442,G13249_TU21694_1|m.10480,G13959_TU22798_1|m.4489,G14394_TU23501_1|m.11295,G14635_TU23891_1|m.11447,G1470_TU2476_1|m.469,G15154_TU24766_1|m.11885,G15192_TU24822_1|m.11906,G15290_TU24984_1|m.11966,G15290_TU2498…
Biological Process	GO:0032501	multicellular organismal process	136	G10176_TU16733_1|m.7984,G10514_TU17334_1|m.3472,G10816_TU17818_1|m.8690,G10968_TU18074_1|m.3535,G11093_TU18273_1|m.3637,G11949_TU19650_1|m.9537,G11949_TU19651_1|m.9536,G12033_TU19772_1|m.9617,G12033_TU19773_1|m.9618,G12033_TU19774_1|m.9616,G12741_TU20894_1|m.4217,G1291_TU2153_1|m.1115,G12957_TU21239_1|m.10330,G12960_TU21245_1|m.10339,G13109_TU21486_1|m.10308,G13133_TU21520_1|m.10427,G13161_TU2156…
Biological Process	GO:0051704	multi-organism process	95	G10125_TU16639_1|m.7775,G10280_TU16893_1|m.8226,G10968_TU18074_1|m.3535,G11995_TU19715_1|m.9579,G12248_TU20128_1|m.9800,G12314_TU20228_1|m.9826,G12741_TU20894_1|m.4217,G12789_TU20962_1|m.4236,G1291_TU2153_1|m.1115,G12957_TU21239_1|m.10330,G12960_TU21245_1|m.10339,G13031_TU21361_1|m.4308,G13133_TU21520_1|m.10427,G13158_TU21560_1|m.10442,G13161_TU21564_1|m.10448,G13811_TU22563_1|m.10691,G13938_TU22…
Biological Process	GO:0000003	reproduction	92	G10816_TU17818_1|m.8690,G11042_TU18197_1|m.8834,G11705_TU19276_1|m.9352,G11949_TU19650_1|m.9537,G11949_TU19651_1|m.9536,G12066_TU19830_1|m.9666,G12577_TU20650_1|m.10049,G12741_TU20894_1|m.4217,G1291_TU2153_1|m.1115,G12957_TU21239_1|m.10330,G13109_TU21486_1|m.10308,G13133_TU21520_1|m.10427,G13168_TU21573_1|m.10461,G14317_TU23372_1|m.11238,G15022_TU24510_1|m.11766,G15155_TU24767_1|m.11886,G15560_TU…
Biological Process	GO:0022414	reproductive process	88	G10816_TU17818_1|m.8690,G11042_TU18197_1|m.8834,G11705_TU19276_1|m.9352,G11949_TU19650_1|m.9537,G11949_TU19651_1|m.9536,G12066_TU19830_1|m.9666,G12577_TU20650_1|m.10049,G12741_TU20894_1|m.4217,G1291_TU2153_1|m.1115,G12957_TU21239_1|m.10330,G13109_TU21486_1|m.10308,G13133_TU21520_1|m.10427,G13168_TU21573_1|m.10461,G14317_TU23372_1|m.11238,G15022_TU24510_1|m.11766,G15155_TU24767_1|m.11886,G15560_TU…
Biological Process	GO:0048518	positive regulation of biological process	46	G12314_TU20228_1|m.9826,G12789_TU20962_1|m.4236,G13537_TU22138_1|m.10711,G13537_TU22139_1|m.4443,G14207_TU23197_1|m.11180,G14367_TU23449_1|m.11270,G14394_TU23501_1|m.11295,G15192_TU24822_1|m.11906,G16255_TU26537_1|m.12719,G18138_TU29647_1|m.5913,G18512_TU30242_1|m.14493,G18879_TU30844_1|m.14828,G19744_TU32304_1|m.6422,G20330_TU33222_1|m.16044,G21890_TU35777_1|m.17257,G21890_TU35780_1|m.17253,G219…
Biological Process	GO:0002376	immune system process	44	G10968_TU18074_1|m.3535,G12314_TU20228_1|m.9826,G12789_TU20962_1|m.4236,G13158_TU21560_1|m.10442,G13811_TU22563_1|m.10691,G1470_TU2476_1|m.469,G15192_TU24822_1|m.11906,G15990_TU26118_1|m.12523,G19744_TU32304_1|m.6422,G20628_TU33709_1|m.16249,G20975_TU34298_1|m.16610,G20975_TU34299_1|m.16609,G21924_TU35842_1|m.7090,G26335_TU43232_1|m.21137,G26508_TU43545_1|m.8640,G32207_TU52789_1|m.25761,G33001_TU…
Biological Process	GO:0040007	growth	40	G12033_TU19772_1|m.9617,G12033_TU19773_1|m.9618,G12033_TU19774_1|m.9616,G14082_TU22998_1|m.11114,G14749_TU24060_1|m.11536,G1539_TU2600_1|m.1308,G15482_TU25283_1|m.12120,G15977_TU26099_1|m.5250,G16951_TU27717_1|m.13211,G16951_TU27718_1|m.13205,G16998_TU27793_1|m.13225,G19038_TU31130_1|m.14976,G20012_TU32717_1|m.15779,G21813_TU35642_1|m.17340,G21813_TU35643_1|m.17339,G21872_TU35749_1|m.17351,G24453…
Biological Process	GO:0048519	negative regulation of biological process	30	G10131_TU16652_1|m.3351,G12741_TU20894_1|m.4217,G13780_TU22517_1|m.4490,G14064_TU22968_1|m.10947,G14064_TU22969_1|m.10946,G17819_TU29130_1|m.13912,G1827_TU3065_1|m.1512,G20584_TU33630_1|m.6704,G20975_TU34298_1|m.16610,G20975_TU34299_1|m.16609,G21816_TU35648_1|m.17390,G22270_TU36406_1|m.17687,G22270_TU36407_1|m.17688,G25026_TU41064_1|m.20072,G26508_TU43545_1|m.8640,G30760_TU50423_1|m.24476,G32448_…
Biological Process	GO:0048511	rhythmic process	11	G1179_TU1953_1|m.968,G14394_TU23501_1|m.11295,G36681_TU60163_1|m.29316,G38993_TU63956_1|m.31140,G42145_TU68805_1|m.14846,G46197_TU74452_1|m.32455,G46230_TU74496_1|m.32471,G49045_TU78747_1|m.35675,G5429_TU8949_1|m.4417,G5878_TU9695_1|m.4823,G7647_TU12581_1|m.6205
Biological Process	GO:0022610	biological adhesion	9	G24453_TU40088_1|m.7927,G2523_TU4200_1|m.2083,G26625_TU43740_1|m.21358,G33210_TU54427_1|m.26488,G37335_TU61170_1|m.12067,G37335_TU61174_1|m.29731,G46567_TU74983_1|m.34616,G9984_TU16411_1|m.3315,G9991_TU16421_1|m.3317
Biological Process	GO:0098754	detoxification	7	G10816_TU17818_1|m.8690,G11965_TU19676_1|m.3957,G16753_TU27376_1|m.13101,G18336_TU29963_1|m.14442,G18369_TU30009_1|m.14450,G48865_TU78454_1|m.33056,TCONS_00068893|m.20761
Cellular Component	GO:0005623	cell	1678	G10055_TU16528_1|m.3219,G10068_TU16547_1|m.3331,G10101_TU16607_1|m.3203,G10101_TU16611_1|m.7766,G10101_TU16613_1|m.7767,G10125_TU16639_1|m.7775,G10176_TU16733_1|m.7984,G10182_TU16741_1|m.3366,G10243_TU16834_1|m.8187,G10251_TU16849_1|m.8191,G10251_TU16851_1|m.8192,G10272_TU16877_1|m.8007,G10331_TU17021_1|m.8152,G10340_TU17035_1|m.8330,G10372_TU17095_1|m.8371,G10458_TU17234_1|m.8430,G10495_TU17291_…
Cellular Component	GO:0044464	cell part	1678	G10055_TU16528_1|m.3219,G10068_TU16547_1|m.3331,G10101_TU16607_1|m.3203,G10101_TU16611_1|m.7766,G10101_TU16613_1|m.7767,G10125_TU16639_1|m.7775,G10176_TU16733_1|m.7984,G10182_TU16741_1|m.3366,G10243_TU16834_1|m.8187,G10251_TU16849_1|m.8191,G10251_TU16851_1|m.8192,G10272_TU16877_1|m.8007,G10331_TU17021_1|m.8152,G10340_TU17035_1|m.8330,G10372_TU17095_1|m.8371,G10458_TU17234_1|m.8430,G10495_TU17291_…
Cellular Component	GO:0043226	organelle	1078	G10055_TU16528_1|m.3219,G10101_TU16607_1|m.3203,G10101_TU16611_1|m.7766,G10101_TU16613_1|m.7767,G10176_TU16733_1|m.7984,G10182_TU16741_1|m.3366,G10243_TU16834_1|m.8187,G10251_TU16849_1|m.8191,G10251_TU16851_1|m.8192,G10272_TU16877_1|m.8007,G10331_TU17021_1|m.8152,G10340_TU17035_1|m.8330,G10372_TU17095_1|m.8371,G10495_TU17291_1|m.8255,G10514_TU17334_1|m.3472,G10517_TU17342_1|m.8347,G10517_TU17344_…
Cellular Component	GO:0032991	macromolecular complex	569	G10055_TU16528_1|m.3219,G10068_TU16547_1|m.3331,G10101_TU16607_1|m.3203,G10101_TU16611_1|m.7766,G10101_TU16613_1|m.7767,G10182_TU16741_1|m.3366,G10251_TU16849_1|m.8191,G10251_TU16851_1|m.8192,G10495_TU17291_1|m.8255,G1052_TU1725_1|m.377,G10556_TU17409_1|m.8476,G10645_TU17542_1|m.8510,G10645_TU17543_1|m.8520,G10645_TU17545_1|m.3505,G10705_TU17641_1|m.8489,G10765_TU17719_1|m.8604,G10765_TU17720_1|m…
Cellular Component	GO:0044422	organelle part	565	G10055_TU16528_1|m.3219,G10101_TU16607_1|m.3203,G10101_TU16611_1|m.7766,G10101_TU16613_1|m.7767,G10176_TU16733_1|m.7984,G10182_TU16741_1|m.3366,G10372_TU17095_1|m.8371,G10514_TU17334_1|m.3472,G10517_TU17342_1|m.8347,G10517_TU17344_1|m.8346,G10645_TU17542_1|m.8510,G10645_TU17543_1|m.8520,G10645_TU17545_1|m.3505,G10799_TU17791_1|m.3560,G10816_TU17818_1|m.8690,G10832_TU17846_1|m.8597,G10968_TU18074_…
Cellular Component	GO:0016020	membrane	515	G10010_TU16449_1|m.7808,G10010_TU16450_1|m.3223,G10068_TU16547_1|m.3331,G10071_TU16552_1|m.8064,G10071_TU16554_1|m.3337,G10101_TU16607_1|m.3203,G10101_TU16611_1|m.7766,G10101_TU16613_1|m.7767,G10272_TU16877_1|m.8007,G10282_TU16901_1|m.8228,G10340_TU17035_1|m.8330,G10406_TU17139_1|m.8386,G10551_TU17397_1|m.8272,G10551_TU17398_1|m.8273,G10638_TU17532_1|m.8538,G10753_TU17704_1|m.8633,G10832_TU17846_…
Cellular Component	GO:0044425	membrane part	315	G10010_TU16449_1|m.7808,G10010_TU16450_1|m.3223,G10068_TU16547_1|m.3331,G10071_TU16552_1|m.8064,G10071_TU16554_1|m.3337,G10101_TU16607_1|m.3203,G10101_TU16611_1|m.7766,G10101_TU16613_1|m.7767,G10272_TU16877_1|m.8007,G10282_TU16901_1|m.8228,G10551_TU17397_1|m.8272,G10551_TU17398_1|m.8273,G10638_TU17532_1|m.8538,G10753_TU17704_1|m.8633,G10832_TU17846_1|m.8597,G11189_TU18424_1|m.8898,G11586_TU19109_…
Cellular Component	GO:0005576	extracellular region	75	G10514_TU17334_1|m.3472,G10968_TU18074_1|m.3535,G13419_TU21953_1|m.10635,G13864_TU22646_1|m.10979,G14082_TU22998_1|m.11114,G14317_TU23372_1|m.11238,G1470_TU2476_1|m.469,G14950_TU24381_1|m.4903,G14950_TU24385_1|m.11680,G14950_TU24385_2|m.11681,G14950_TU24385_3|m.11682,G14950_TU24385_4|m.11683,G15192_TU24822_1|m.11906,G15727_TU25713_1|m.12269,G15975_TU26097_1|m.12472,G16297_TU26597_1|m.12764,G16850…
Cellular Component	GO:0030054	cell junction	66	G10251_TU16849_1|m.8191,G10251_TU16851_1|m.8192,G10645_TU17542_1|m.8510,G10645_TU17543_1|m.8520,G10645_TU17545_1|m.3505,G11508_TU18987_1|m.9184,G11509_TU18988_1|m.9192,G12741_TU20894_1|m.4217,G14082_TU22998_1|m.11114,G15192_TU24822_1|m.11906,G15482_TU25283_1|m.12120,G15849_TU25895_1|m.12398,G15849_TU25898_1|m.12399,G15975_TU26097_1|m.12472,G16850_TU27544_1|m.13228,G19003_TU31069_1|m.6231,G19570_T…
Cellular Component	GO:0031974	membrane-enclosed lumen	29	G11508_TU18987_1|m.9184,G11509_TU18988_1|m.9192,G12912_TU21168_1|m.10288,G13835_TU22603_1|m.10956,G13959_TU22798_1|m.4489,G14008_TU22876_1|m.10935,G16209_TU26466_1|m.5314,G17560_TU28719_1|m.5787,G17607_TU28800_1|m.13828,G17607_TU28802_1|m.13834,G17607_TU28806_1|m.13829,G17607_TU28806_2|m.13830,G17607_TU28806_3|m.13831,G17607_TU28806_4|m.13832,G17607_TU28806_5|m.13833,G1964_TU3275_1|m.1659,G23051_…
Cellular Component	GO:0019012	virion	24	G10946_TU18035_1|m.3612,G11534_TU19023_1|m.9223,G13111_TU21488_1|m.10411,G13111_TU21489_1|m.4330,G27667_TU45377_1|m.9011,G27667_TU45378_1|m.22088,G27814_TU45623_1|m.9067,G28060_TU46006_1|m.9126,G33391_TU54734_1|m.26637,G33956_TU55637_1|m.10974,G3450_TU5664_1|m.1075,G3450_TU5665_1|m.2796,G36612_TU60043_1|m.29223,G36612_TU60044_1|m.29233,G36752_TU60261_1|m.29258,G38106_TU62416_1|m.12224,G42192_TU68…
Cellular Component	GO:0044423	virion part	24	G10946_TU18035_1|m.3612,G11534_TU19023_1|m.9223,G13111_TU21488_1|m.10411,G13111_TU21489_1|m.4330,G27667_TU45377_1|m.9011,G27667_TU45378_1|m.22088,G27814_TU45623_1|m.9067,G28060_TU46006_1|m.9126,G33391_TU54734_1|m.26637,G33956_TU55637_1|m.10974,G3450_TU5664_1|m.1075,G3450_TU5665_1|m.2796,G36612_TU60043_1|m.29223,G36612_TU60044_1|m.29233,G36752_TU60261_1|m.29258,G38106_TU62416_1|m.12224,G42192_TU68…
Cellular Component	GO:0031012	extracellular matrix	3	G14317_TU23372_1|m.11238,G32809_TU53724_1|m.26158,G33913_TU55567_1|m.27047
Cellular Component	GO:0044421	extracellular region part	1	G47460_TU76360_1|m.35057
Cellular Component	GO:0009295	nucleoid	1	G25148_TU41254_1|m.20161
Cellular Component	GO:0099512	supramolecular fiber	1	G4825_TU7955_1|m.3912
Molecular Function	GO:0003824	catalytic activity	2044	G10000_TU16436_1|m.7964,G10067_TU16546_1|m.7763,G10071_TU16552_1|m.8064,G10071_TU16554_1|m.3337,G10110_TU16620_1|m.7996,G10125_TU16639_1|m.7775,G10197_TU16764_1|m.8145,G10199_TU16767_1|m.7803,G10199_TU16768_1|m.7804,G10199_TU16771_1|m.7805,G10229_TU16814_1|m.8179,G10232_TU16818_1|m.8177,G10251_TU16849_1|m.8191,G10251_TU16851_1|m.8192,G10282_TU16901_1|m.8228,G10331_TU17021_1|m.8152,G10340_TU17035_…
Molecular Function	GO:0005488	binding	1639	G10054_TU16524_1|m.8047,G10067_TU16546_1|m.7763,G10071_TU16552_1|m.8064,G10071_TU16554_1|m.3337,G10101_TU16607_1|m.3203,G10101_TU16611_1|m.7766,G10101_TU16613_1|m.7767,G10110_TU16620_1|m.7996,G10125_TU16639_1|m.7775,G10182_TU16741_1|m.3366,G10199_TU16767_1|m.7803,G10199_TU16768_1|m.7804,G10199_TU16771_1|m.7805,G10232_TU16818_1|m.8177,G10251_TU16849_1|m.8191,G10251_TU16851_1|m.8192,G1027_TU1688_1|…
Molecular Function	GO:0005215	transporter activity	123	G10010_TU16449_1|m.7808,G10010_TU16450_1|m.3223,G10068_TU16547_1|m.3331,G10071_TU16552_1|m.8064,G10071_TU16554_1|m.3337,G11189_TU18424_1|m.8898,G11189_TU18425_1|m.8892,G11586_TU19109_1|m.9268,G11871_TU19531_1|m.9477,G12345_TU20272_1|m.4073,G12963_TU21249_2|m.4272,G12963_TU21250_1|m.4273,G13811_TU22563_1|m.10691,G15270_TU24948_1|m.5027,G15736_TU25727_1|m.12317,G15977_TU26099_1|m.5250,G1611_TU2706_…
Molecular Function	GO:0005198	structural molecule activity	115	G10055_TU16528_1|m.3219,G10495_TU17291_1|m.8255,G10645_TU17542_1|m.8510,G10645_TU17543_1|m.8520,G10645_TU17545_1|m.3505,G10773_TU17742_1|m.8656,G10799_TU17791_1|m.3560,G11532_TU19019_1|m.9175,G12339_TU20265_1|m.9766,G12367_TU20311_1|m.9774,G13103_TU21475_1|m.10409,G14260_TU23292_1|m.11214,G14280_TU23319_1|m.11222,G14601_TU23842_1|m.11423,G15008_TU24487_1|m.11690,G15008_TU24488_1|m.11701,G1539_TU2…
Molecular Function	GO:0004871	signal transducer activity	16	G10232_TU16818_1|m.8177,G13092_TU21456_1|m.10294,G16903_TU27634_1|m.13265,G18405_TU30062_1|m.6031,G18879_TU30844_1|m.14828,G21924_TU35842_1|m.7090,G22827_TU37344_1|m.7356,G28647_TU46983_1|m.22928,G29666_TU48628_1|m.23716,G29666_TU48630_1|m.9599,G32448_TU53159_1|m.25905,G38084_TU62376_1|m.30264,G40716_TU66725_1|m.35810,G41928_TU68494_1|m.14813,G42145_TU68805_1|m.14846,G44524_TU72070_1|m.37104
Molecular Function	GO:0001071	nucleic acid binding transcription factor activity	14	G12789_TU20962_1|m.4236,G14394_TU23501_1|m.11295,G14749_TU24060_1|m.11536,G1516_TU2558_1|m.462,G15814_TU25842_1|m.12407,G37335_TU61170_1|m.12067,G37335_TU61174_1|m.29731,G38993_TU63956_1|m.31140,G46197_TU74452_1|m.32455,G49045_TU78747_1|m.35675,G5429_TU8949_1|m.4417,G7199_TU11864_1|m.2324,G9355_TU15376_1|m.3084,G9355_TU15377_1|m.7458
Molecular Function	GO:0016209	antioxidant activity	12	G11684_TU19242_1|m.9355,G15679_TU25622_1|m.12277,G21007_TU34349_1|m.16650,G27867_TU45698_1|m.9071,G30584_TU50107_1|m.24452,G3151_TU5181_1|m.2569,G3151_TU5182_1|m.2563,G35324_TU57910_1|m.28201,G40096_TU65788_1|m.31969,G40382_TU66242_1|m.35714,G9025_TU14894_1|m.7228,G9028_TU14900_1|m.7229
Molecular Function	GO:0060089	molecular transducer activity	10	G10816_TU17818_1|m.8690,G16753_TU27376_1|m.13101,G16903_TU27634_1|m.13265,G32448_TU53159_1|m.25905,G33922_TU55580_1|m.10953,G33957_TU55638_1|m.27083,G40909_TU67008_1|m.14628,G4147_TU6836_1|m.3226,G42145_TU68805_1|m.14846,TCONS_00117028|m.14627
Molecular Function	GO:0098772	molecular function regulator	9	G21816_TU35648_1|m.17390,G24453_TU40088_1|m.7927,G35068_TU57491_1|m.11344,G35647_TU58446_1|m.28391,G3617_TU5936_1|m.2919,G44506_TU72042_1|m.34024,G680_TU1128_1|m.610,G680_TU1129_1|m.609,G777_TU1291_1|m.591
Molecular Function	GO:0009055	electron carrier activity	4	G19744_TU32304_1|m.6422,G20009_TU32713_1|m.15773,G33001_TU54049_1|m.26291,G47497_TU76409_1|m.32709
Molecular Function	GO:0000988	transcription factor activity, protein binding	2	G15814_TU25842_1|m.12407,G20217_TU33055_1|m.15944
