# Supplementary material for: Comparative transcriptomic and proteomic analysis reveals common molecular factors responsive to heat and drought stresses in sweetpotaoto (Ipomoea batatas)
Source: Front Plant Sci. 2023 Jan 19;13:1081948. doi: 10.3389/fpls.2022.1081948 (PMC9892860; doi:10.3389/fpls.2022.1081948)
Supplement: Supplementary file 8 [file Table_7.xlsx]

## Sheet: CK-vs-HT
Table S7 The same expression trend of the co DEGs DEPs genes under HT, DR or DH stress.
CK-vs-HT
upregulation
ProteinID	GeneID	Proteins_log2fc	Genes_log2(fc)	Proteins_qvalue	Genes_FDR	Symbol	Description	KEGG_A_class	KEGG_B_class	Pathway	K_ID	GO Component	GO Function
G32809_TU53724_1|m.26158	G32809	3.90206	12.7545	0.0496034	0.00282645	BXL1	PREDICTED: beta-D-xylosidase 1 [Ipomoea nil]	-	-	-	-	GO:0071944//cell periphery;GO:0005576//extracellular region;GO:0005618//cell wall;GO:0031012//extracellular matrix;GO:0030312//external encapsulating structure;GO:0044464//cell part;GO:0005623//cell	GO:0016787//hydrolase activity;GO:0004553//hydrolase activity, hydrolyzing O-glycosyl compounds;GO:0016798//hydrolase activity, acting on glycosyl bonds;GO:0003824//catalytic activity	GO:0003006//developmental process involved in reproduction;GO:0008152//metabolic process;GO:0000003//reproduction;GO:0044238//primary metabolic process;GO:0022414//reproductive process;GO:0032502//developmental process
G996_TU1637_1|m.825	G996	3.64694	7.06315	0.0308143	0.00243815	BGAL1	PREDICTED: beta-galactosidase-like [Ipomoea nil]	-	-	-	-	-	-	-
G27775_TU45561_1|m.22197	G27775	3.29491	5.42143	2.12997e-08	0.00719693	HSP15.7	PREDICTED: 15.7 kDa heat shock protein, peroxisomal [Ipomoea nil]	Genetic Information Processing	Folding, sorting and degradation	ko04141//Protein processing in endoplasmic reticulum	K13993	-	-	-
G36033_TU59090_1|m.11673	G36033	3.00989	5.90357	7.5855e-11	0.0276781	HSP22	PREDICTED: small heat shock protein, chloroplastic-like [Ipomoea nil]	Genetic Information Processing	Folding, sorting and degradation	ko04141//Protein processing in endoplasmic reticulum	K13993	-	-	-
G9639_TU15837_1|m.7681	G9639	2.99884	5.76105	6.28365e-13	0.000185021	HSP70	PREDICTED: stromal 70 kDa heat shock-related protein, chloroplastic-like [Ipomoea nil]	Genetic Information Processing;Cellular Processes;Genetic Information Processing	Folding, sorting and degradation;Transport and catabolism;Transcription	ko04141//Protein processing in endoplasmic reticulum;ko04144//Endocytosis;ko03040//Spliceosome	K03283;K03283;K03283	-	GO:1901363//heterocyclic compound binding;GO:0097159//organic cyclic compound binding;GO:0005488//binding;GO:0097367//carbohydrate derivative binding;GO:0001883//purine nucleoside binding;GO:0005515//protein binding;GO:0032550//purine ribonucleoside binding;GO:0032549//ribonucleoside binding;GO:0001882//nucleoside binding;GO:0036094//small molecule binding	GO:0044260//cellular macromolecule metabolic process;GO:0044267//cellular protein metabolic process;GO:0019538//protein metabolic process;GO:0043170//macromolecule metabolic process;GO:0008152//metabolic process;GO:0044237//cellular metabolic process;GO:0071704//organic substance metabolic process;GO:0044238//primary metabolic process;GO:0009987//cellular process
G13246_TU21690_1|m.10540	G13246	2.90402	6.60215	0.00886399	0.000224029	HSP70-5	PREDICTED: heat shock 70 kDa protein-like [Ipomoea nil]	Genetic Information Processing;Cellular Processes;Genetic Information Processing	Folding, sorting and degradation;Transport and catabolism;Transcription	ko04141//Protein processing in endoplasmic reticulum;ko04144//Endocytosis;ko03040//Spliceosome	K03283;K03283;K03283	-	GO:1901363//heterocyclic compound binding;GO:0003824//catalytic activity;GO:0016627//oxidoreductase activity, acting on the CH-CH group of donors;GO:0001883//purine nucleoside binding;GO:0097159//organic cyclic compound binding;GO:0097367//carbohydrate derivative binding;GO:0001882//nucleoside binding;GO:0016491//oxidoreductase activity;GO:0032549//ribonucleoside binding;GO:0016628//oxidoreductas…	GO:0008152//metabolic process;GO:0044699//single-organism process;GO:0044710//single-organism metabolic process
G14317_TU23372_1|m.11238	G14317	2.40981	10.7341	0.000203988	0.0496881	BXL1	PREDICTED: beta-D-xylosidase 1 [Ipomoea nil]	-	-	-	-	GO:0044464//cell part;GO:0031012//extracellular matrix;GO:0005623//cell;GO:0071944//cell periphery;GO:0030312//external encapsulating structure;GO:0005618//cell wall;GO:0005576//extracellular region	GO:0016798//hydrolase activity, acting on glycosyl bonds;GO:0004553//hydrolase activity, hydrolyzing O-glycosyl compounds;GO:0003824//catalytic activity;GO:0016787//hydrolase activity	GO:0000003//reproduction;GO:0008152//metabolic process;GO:0003006//developmental process involved in reproduction;GO:0022414//reproductive process;GO:0032502//developmental process;GO:0044238//primary metabolic process
G39305_TU64484_1|m.31396	G39305	2.14702	6.13807	7.71258e-05	0.0194138	HSP17.4B	PREDICTED: 17.4 kDa class III heat shock protein [Ipomoea nil]	Genetic Information Processing	Folding, sorting and degradation	ko04141//Protein processing in endoplasmic reticulum	K13993	-	-	-
G38888_TU63748_1|m.31067	G38888	1.39293	4.48854	0.0167628	0.0271291	HPD	PREDICTED: 4-hydroxyphenylpyruvate dioxygenase [Ipomoea nil]	Metabolism;Metabolism;Metabolism;Metabolism	Global and overview maps;Amino acid metabolism;Amino acid metabolism;Metabolism of cofactors and vitamins	ko01100//Metabolic pathways;ko00350//Tyrosine metabolism;ko00360//Phenylalanine metabolism;ko00130//Ubiquinone and other terpenoid-quinone biosynthesis	K00457;K00457;K00457;K00457	-	-	-
G23318_TU38143_1|m.18592	G23318	1.25398	6.10713	1.87083e-05	0.0437894	ICL2	isocitrate lyase [Ipomoea batatas]	Metabolism;Metabolism;Metabolism;Metabolism	Global and overview maps;Global and overview maps;Global and overview maps;Carbohydrate metabolism	ko01100//Metabolic pathways;ko01110//Biosynthesis of secondary metabolites;ko01200//Carbon metabolism;ko00630//Glyoxylate and dicarboxylate metabolism	K01637;K01637;K01637;K01637	GO:0044464//cell part;GO:0005623//cell;GO:0043226//organelle;GO:0005622//intracellular;GO:0044444//cytoplasmic part;GO:0042579//microbody;GO:0043227//membrane-bounded organelle;GO:0005777//peroxisome;GO:0005737//cytoplasm;GO:0044424//intracellular part;GO:0043231//intracellular membrane-bounded organelle;GO:0043229//intracellular organelle	GO:0003824//catalytic activity;GO:0016833//oxo-acid-lyase activity;GO:0016829//lyase activity;GO:0016830//carbon-carbon lyase activity	GO:0044763//single-organism cellular process;GO:0032502//developmental process;GO:0044710//single-organism metabolic process;GO:0003006//developmental process involved in reproduction;GO:0044699//single-organism process;GO:0044281//small molecule metabolic process;GO:0022414//reproductive process;GO:0009987//cellular process;GO:0043436//oxoacid metabolic process;GO:0044262//cellular carbohydrate …
G42670_TU69543_1|m.33616	G42670	1.03857	6.41164	0.000149888	0.000408085	MLS	PREDICTED: malate synthase, glyoxysomal [Ipomoea nil]	Metabolism;Metabolism;Metabolism;Metabolism;Metabolism	Global and overview maps;Global and overview maps;Global and overview maps;Carbohydrate metabolism;Carbohydrate metabolism	ko01100//Metabolic pathways;ko01110//Biosynthesis of secondary metabolites;ko01200//Carbon metabolism;ko00620//Pyruvate metabolism;ko00630//Glyoxylate and dicarboxylate metabolism	K01638;K01638;K01638;K01638;K01638	-	GO:0016740//transferase activity;GO:0003824//catalytic activity;GO:0016746//transferase activity, transferring acyl groups;GO:0046912//transferase activity, transferring acyl groups, acyl groups converted into alkyl on transfer	GO:0044238//primary metabolic process;GO:0044763//single-organism cellular process;GO:0044281//small molecule metabolic process;GO:0044699//single-organism process;GO:0005975//carbohydrate metabolic process;GO:0044710//single-organism metabolic process;GO:0009987//cellular process;GO:0006101//citrate metabolic process;GO:0044262//cellular carbohydrate metabolic process;GO:0008152//metabolic proce…
downregulation
ProteinID	GeneID	Proteins_log2fc	Genes_log2(fc)	Proteins_qvalue	Genes_FDR	Symbol	Description	KEGG_A_class	KEGG_B_class	Pathway	K_ID	GO Component	GO Function
G3675_TU6035_1|m.2979	G3675	-4.55383	-8.3556	0.0321375	0.00224541	At1g28590	PREDICTED: GDSL esterase/lipase At1g28590-like [Ipomoea nil]	Metabolism;Metabolism	Global and overview maps;Biosynthesis of other secondary metabolites	ko01110//Biosynthesis of secondary metabolites;ko00901//Indole alkaloid biosynthesis	K21026;K21026	-	-	-
G26129_TU42886_1|m.20952	G26129	-4.52007	-5.68342	0.000322758	0.0131191	TUBB5	PREDICTED: tubulin beta-5 chain [Ipomoea nil]	Cellular Processes	Transport and catabolism	ko04145//Phagosome	K07375	GO:0032991//macromolecular complex;GO:0044464//cell part;GO:0043226//organelle;GO:0015630//microtubule cytoskeleton;GO:0043232//intracellular non-membrane-bounded organelle;GO:0005622//intracellular;GO:0005856//cytoskeleton;GO:0044424//intracellular part;GO:0043229//intracellular organelle;GO:0043228//non-membrane-bounded organelle;GO:0005623//cell	GO:0016787//hydrolase activity;GO:1901363//heterocyclic compound binding;GO:0097367//carbohydrate derivative binding;GO:0032549//ribonucleoside binding;GO:0003824//catalytic activity;GO:0005198//structural molecule activity;GO:0036094//small molecule binding;GO:0001883//purine nucleoside binding;GO:0016818//hydrolase activity, acting on acid anhydrides, in phosphorus-containing anhydrides;GO:0017…	GO:0044763//single-organism cellular process;GO:0044699//single-organism process;GO:0006461//protein complex assembly;GO:0044085//cellular component biogenesis;GO:0043623//cellular protein complex assembly;GO:0009987//cellular process;GO:0016043//cellular component organization;GO:0065003//macromolecular complex assembly;GO:0034622//cellular macromolecular complex assembly;GO:0043933//macromolecu…
G11743_TU19334_1|m.3901	G11743	-4.32022	-9.23024	0.0192539	1.45821e-05	FL	PREDICTED: flavonol synthase/flavanone 3-hydroxylase-like [Ipomoea nil]	Metabolism;Metabolism;Metabolism	Global and overview maps;Global and overview maps;Biosynthesis of other secondary metabolites	ko01100//Metabolic pathways;ko01110//Biosynthesis of secondary metabolites;ko00941//Flavonoid biosynthesis	K05278;K05278;K05278	-	GO:0016705//oxidoreductase activity, acting on paired donors, with incorporation or reduction of molecular oxygen;GO:0003824//catalytic activity;GO:0016706//oxidoreductase activity, acting on paired donors, with incorporation or reduction of molecular oxygen, 2-oxoglutarate as one donor, and incorporation of one atom each of oxygen into both donors;GO:0043167//ion binding;GO:0005488//binding;GO:0…	GO:0008152//metabolic process;GO:1901576//organic substance biosynthetic process;GO:0046148//pigment biosynthetic process;GO:0009813//flavonoid biosynthetic process;GO:0044711//single-organism biosynthetic process;GO:0051552//flavone metabolic process;GO:0009058//biosynthetic process;GO:0044710//single-organism metabolic process;GO:0051553//flavone biosynthetic process;GO:0044699//single-organism…
G35317_TU57899_1|m.28199	G35317	-3.91473	-6.24793	6.28365e-13	0.00784249	SBE1	starch branching enzyme I [Ipomoea batatas]	Metabolism;Metabolism;Metabolism	Global and overview maps;Global and overview maps;Carbohydrate metabolism	ko01100//Metabolic pathways;ko01110//Biosynthesis of secondary metabolites;ko00500//Starch and sucrose metabolism	K00700;K00700;K00700	-	GO:0016798//hydrolase activity, acting on glycosyl bonds;GO:0003824//catalytic activity;GO:0016758//transferase activity, transferring hexosyl groups;GO:0005488//binding;GO:0016757//transferase activity, transferring glycosyl groups;GO:0016740//transferase activity;GO:0016787//hydrolase activity;GO:0043167//ion binding	GO:0044042//glucan metabolic process;GO:0044699//single-organism process;GO:0044710//single-organism metabolic process;GO:0071704//organic substance metabolic process;GO:0044723//single-organism carbohydrate metabolic process;GO:0044237//cellular metabolic process;GO:0015980//energy derivation by oxidation of organic compounds;GO:0006091//generation of precursor metabolites and energy;GO:0005975/…
G25739_TU42249_1|m.20635	G25739	-3.68752	-3.94228	0.00033385	0.0149287	CYP98A3	PREDICTED: cytochrome P450 98A3 [Ipomoea nil]	Metabolism;Metabolism;Metabolism;Metabolism;Metabolism	Global and overview maps;Global and overview maps;Biosynthesis of other secondary metabolites;Biosynthesis of other secondary metabolites;Biosynthesis of other secondary metabolites	ko01100//Metabolic pathways;ko01110//Biosynthesis of secondary metabolites;ko00940//Phenylpropanoid biosynthesis;ko00941//Flavonoid biosynthesis;ko00945//Stilbenoid, diarylheptanoid and gingerol biosynthesis	K09754;K09754;K09754;K09754;K09754	-	-	-
G26105_TU42843_1|m.20896	G26105	-3.68752	-3.5437	0.00033385	0.0430401	CYP98A3	PREDICTED: cytochrome P450 98A3 [Ipomoea nil]	Metabolism;Metabolism;Metabolism;Metabolism;Metabolism	Global and overview maps;Global and overview maps;Biosynthesis of other secondary metabolites;Biosynthesis of other secondary metabolites;Biosynthesis of other secondary metabolites	ko01100//Metabolic pathways;ko01110//Biosynthesis of secondary metabolites;ko00940//Phenylpropanoid biosynthesis;ko00941//Flavonoid biosynthesis;ko00945//Stilbenoid, diarylheptanoid and gingerol biosynthesis	K09754;K09754;K09754;K09754;K09754	-	-	-
G19139_TU31276_1|m.15042	G19139	-3.21188	-5.45304	4.51767e-10	0.00909206	GSTF11	PREDICTED: glutathione S-transferase F11-like [Ipomoea nil]	Metabolism	Metabolism of other amino acids	ko00480//Glutathione metabolism	K00799	-	GO:0003824//catalytic activity	-
G19432_TU31754_1|m.15312	G19432	-3.21188	-6.23857	4.51767e-10	0.00462067	GSTF11	PREDICTED: glutathione S-transferase F11-like [Ipomoea nil]	Metabolism	Metabolism of other amino acids	ko00480//Glutathione metabolism	K00799	-	GO:0003824//catalytic activity	-
G19448_TU31781_1|m.15320	G19448	-3.21188	-9.19792	4.51767e-10	0.000351649	GSTF11	PREDICTED: glutathione S-transferase F11-like [Ipomoea nil]	Metabolism	Metabolism of other amino acids	ko00480//Glutathione metabolism	K00799	-	GO:0003824//catalytic activity	-
G43546_TU70763_1|m.36830	G43546	-3.18827	-4.45912	3.73726e-11	0.0149287	AN3	flavanone 3-hydroxyrase [Ipomoea batatas]	Metabolism;Metabolism;Metabolism	Global and overview maps;Global and overview maps;Biosynthesis of other secondary metabolites	ko01100//Metabolic pathways;ko01110//Biosynthesis of secondary metabolites;ko00941//Flavonoid biosynthesis	K00475;K00475;K00475	-	-	-
G14983_TU24445_1|m.11704	G14983	-2.71314	-4.73453	0.000209667	0.0392776	At1g26850	PREDICTED: probable methyltransferase PMT2 [Ipomoea nil]	-	-	-	-	-	-	-
G2529_TU4213_1|m.2087	G2529	-2.61443	-9.73132	2.59643e-09	0.0413348	SAMS3	PREDICTED: S-adenosylmethionine synthase 3 [Ipomoea nil]	Metabolism;Metabolism;Metabolism;Metabolism	Global and overview maps;Global and overview maps;Global and overview maps;Amino acid metabolism	ko01100//Metabolic pathways;ko01110//Biosynthesis of secondary metabolites;ko01230//Biosynthesis of amino acids;ko00270//Cysteine and methionine metabolism	K00789;K00789;K00789;K00789	-	GO:0016740//transferase activity;GO:0003824//catalytic activity;GO:0097367//carbohydrate derivative binding;GO:0005488//binding;GO:0032549//ribonucleoside binding;GO:0001883//purine nucleoside binding;GO:0016765//transferase activity, transferring alkyl or aryl (other than methyl) groups;GO:0043167//ion binding;GO:0001882//nucleoside binding;GO:1901363//heterocyclic compound binding;GO:0097159//o…	GO:0006732//coenzyme metabolic process;GO:0051186//cofactor metabolic process;GO:0051188//cofactor biosynthetic process;GO:0044249//cellular biosynthetic process;GO:0044237//cellular metabolic process;GO:0008152//metabolic process;GO:0009108//coenzyme biosynthetic process;GO:0009987//cellular process;GO:0009058//biosynthetic process
G6471_TU10674_1|m.5367	G6471	-2.35602	-8.1521	3.94442e-23	9.66083e-05	PHO1	starch phosphorylase [Ipomoea batatas]	Metabolism;Metabolism;Metabolism	Global and overview maps;Global and overview maps;Carbohydrate metabolism	ko01100//Metabolic pathways;ko01110//Biosynthesis of secondary metabolites;ko00500//Starch and sucrose metabolism	K00688;K00688;K00688	-	-	-
G26504_TU43529_1|m.8633	G26504	-2.21655	-12.2839	0.0116303	0.0158474	SCPL18	PREDICTED: serine carboxypeptidase-like 13 isoform X1 [Ipomoea nil]	-	-	-	-	-	-	-
G24701_TU40517_1|m.19730	G24701	-2.07683	-7.1391	1.1573e-08	0.00243815	AGPS1	ADP-glucose pyrophosphorylase beta subunit IbAGPb1A [Ipomoea batatas]	Metabolism;Metabolism;Metabolism;Metabolism	Global and overview maps;Global and overview maps;Carbohydrate metabolism;Carbohydrate metabolism	ko01100//Metabolic pathways;ko01110//Biosynthesis of secondary metabolites;ko00500//Starch and sucrose metabolism;ko00520//Amino sugar and nucleotide sugar metabolism	K00975;K00975;K00975;K00975	GO:0044464//cell part;GO:0009536//plastid;GO:0005737//cytoplasm;GO:0043226//organelle;GO:0044444//cytoplasmic part;GO:0005622//intracellular;GO:0043231//intracellular membrane-bounded organelle;GO:0044424//intracellular part;GO:0043229//intracellular organelle;GO:0005623//cell;GO:0043227//membrane-bounded organelle	GO:0097159//organic cyclic compound binding;GO:0097367//carbohydrate derivative binding;GO:0032549//ribonucleoside binding;GO:0036094//small molecule binding;GO:0016772//transferase activity, transferring phosphorus-containing groups;GO:0070566//adenylyltransferase activity;GO:0005488//binding;GO:0001882//nucleoside binding;GO:0001883//purine nucleoside binding;GO:0016779//nucleotidyltransferase …	GO:0015980//energy derivation by oxidation of organic compounds;GO:0044264//cellular polysaccharide metabolic process;GO:0044723//single-organism carbohydrate metabolic process;GO:0008152//metabolic process;GO:0044042//glucan metabolic process;GO:0005975//carbohydrate metabolic process;GO:0044237//cellular metabolic process;GO:0044262//cellular carbohydrate metabolic process;GO:0044260//cellular …
G29792_TU48806_1|m.23816	G29792	-2.04941	-6.04294	0.0231767	0.0434115	CHI3	PREDICTED: probable chalcone--flavonone isomerase 3 [Ipomoea nil]	Metabolism;Metabolism;Metabolism	Global and overview maps;Global and overview maps;Biosynthesis of other secondary metabolites	ko01100//Metabolic pathways;ko01110//Biosynthesis of secondary metabolites;ko00941//Flavonoid biosynthesis	K01859;K01859;K01859	-	-	-
G41255_TU67498_1|m.14683	G41255	-1.87728	-7.03709	8.45891e-05	0.0385771	PKP2	PREDICTED: plastidial pyruvate kinase 2 [Ipomoea nil]	Metabolism;Metabolism;Metabolism;Metabolism;Metabolism;Metabolism;Metabolism	Global and overview maps;Global and overview maps;Global and overview maps;Global and overview maps;Nucleotide metabolism;Carbohydrate metabolism;Carbohydrate metabolism	ko01100//Metabolic pathways;ko01110//Biosynthesis of secondary metabolites;ko01200//Carbon metabolism;ko01230//Biosynthesis of amino acids;ko00230//Purine metabolism;ko00010//Glycolysis / Gluconeogenesis;ko00620//Pyruvate metabolism	K00873;K00873;K00873;K00873;K00873;K00873;K00873	-	GO:0016301//kinase activity;GO:0046872//metal ion binding;GO:0016740//transferase activity;GO:0003824//catalytic activity;GO:0031420//alkali metal ion binding;GO:0005488//binding;GO:0043169//cation binding;GO:0043167//ion binding;GO:0016772//transferase activity, transferring phosphorus-containing groups	GO:0006793//phosphorus metabolic process;GO:0043436//oxoacid metabolic process;GO:0006090//pyruvate metabolic process;GO:0006796//phosphate-containing compound metabolic process;GO:0071704//organic substance metabolic process;GO:0044237//cellular metabolic process;GO:0032787//monocarboxylic acid metabolic process;GO:0044763//single-organism cellular process;GO:0008152//metabolic process;GO:000608…
G16412_TU26794_1|m.12840	G16412	-1.85898	-3.70432	1.4957e-05	0.00462067	CRD1	PREDICTED: magnesium-protoporphyrin IX monomethyl ester [oxidative] cyclase, chloroplastic [Ipomoea nil]	Metabolism;Metabolism;Metabolism	Global and overview maps;Global and overview maps;Metabolism of cofactors and vitamins	ko01100//Metabolic pathways;ko01110//Biosynthesis of secondary metabolites;ko00860//Porphyrin and chlorophyll metabolism	K04035;K04035;K04035	-	GO:0016491//oxidoreductase activity;GO:0004497//monooxygenase activity;GO:0043167//ion binding;GO:0003824//catalytic activity;GO:0043169//cation binding;GO:0016705//oxidoreductase activity, acting on paired donors, with incorporation or reduction of molecular oxygen;GO:0005488//binding;GO:0016709//oxidoreductase activity, acting on paired donors, with incorporation or reduction of molecular oxyge…	GO:0046483//heterocycle metabolic process;GO:1901362//organic cyclic compound biosynthetic process;GO:0006778//porphyrin-containing compound metabolic process;GO:0034641//cellular nitrogen compound metabolic process;GO:0044237//cellular metabolic process;GO:0006725//cellular aromatic compound metabolic process;GO:0006779//porphyrin-containing compound biosynthetic process;GO:0006807//nitrogen com…
G20666_TU33779_1|m.16294	G20666	-1.80495	-5.98924	0.0323638	0.0401915	AED3	PREDICTED: aspartyl protease AED3-like [Ipomoea nil]	-	-	-	-	-	-	-
G6015_TU9921_1|m.4898	G6015	-1.69931	-11.4935	1.60275e-19	0.019609	DPEP	4-alpha-glucanotransferase [Ipomoea batatas]	Metabolism;Metabolism;Metabolism	Global and overview maps;Global and overview maps;Carbohydrate metabolism	ko01100//Metabolic pathways;ko01110//Biosynthesis of secondary metabolites;ko00500//Starch and sucrose metabolism	K00705;K00705;K00705	GO:0009536//plastid;GO:0044444//cytoplasmic part;GO:0043229//intracellular organelle;GO:0043227//membrane-bounded organelle;GO:0005737//cytoplasm;GO:0043231//intracellular membrane-bounded organelle;GO:0005623//cell;GO:0043226//organelle;GO:0044464//cell part;GO:0044424//intracellular part;GO:0005622//intracellular	GO:0016740//transferase activity;GO:0003824//catalytic activity	GO:0005996//monosaccharide metabolic process;GO:0008152//metabolic process;GO:0009311//oligosaccharide metabolic process;GO:0044237//cellular metabolic process;GO:0044723//single-organism carbohydrate metabolic process;GO:0005984//disaccharide metabolic process;GO:0044262//cellular carbohydrate metabolic process;GO:0000023//maltose metabolic process;GO:0005975//carbohydrate metabolic process;GO:0…
G5424_TU8942_1|m.4416	G5424	-1.44368	-11.4868	0.00415809	0.00361922	--	PREDICTED: uncharacterized protein LOC109159008 [Ipomoea nil]	-	-	-	-	-	-	-
G47190_TU75955_1|m.34930	G47190	-1.38191	-5.3789	0.00543355	0.0369932	SIS8	PREDICTED: serine/threonine-protein kinase pakA [Ipomoea nil]	-	-	-	-	-	-	-
G48425_TU77794_1|m.32963	G48425	-1.37295	-5.75853	2.40565e-10	0.0152069	Os12g0183300	PREDICTED: SAL1 phosphatase-like [Ipomoea nil]	Metabolism;Environmental Information Processing;Metabolism;Metabolism	Global and overview maps;Signal transduction;Carbohydrate metabolism;Energy metabolism	ko01100//Metabolic pathways;ko04070//Phosphatidylinositol signaling system;ko00562//Inositol phosphate metabolism;ko00920//Sulfur metabolism	K15422;K15422;K15422;K15422	-	GO:0016787//hydrolase activity;GO:0016791//phosphatase activity;GO:0008252//nucleotidase activity;GO:0003824//catalytic activity;GO:0016788//hydrolase activity, acting on ester bonds;GO:0042578//phosphoric ester hydrolase activity	GO:0044238//primary metabolic process;GO:0009987//cellular process;GO:0006793//phosphorus metabolic process;GO:0044255//cellular lipid metabolic process;GO:0044699//single-organism process;GO:0006629//lipid metabolic process;GO:0044763//single-organism cellular process;GO:0006796//phosphate-containing compound metabolic process;GO:0044710//single-organism metabolic process;GO:0008152//metabolic p…
G13706_TU22415_1|m.4431	G13706	-1.34749	-4.81841	1.1778e-06	0.00264431	coq-5	uncharacterized LOC107793530 [Nicotiana tabacum]	-	-	-	-	-	GO:0016741//transferase activity, transferring one-carbon groups;GO:0016740//transferase activity;GO:0003824//catalytic activity	GO:0008152//metabolic process
G6925_TU11430_1|m.5671	G6925	-1.28132	-5.29711	0.00501139	0.0216896	DHAPS-1	PREDICTED: phospho-2-dehydro-3-deoxyheptonate aldolase 1, chloroplastic-like [Ipomoea nil]	Metabolism;Metabolism;Metabolism;Metabolism	Global and overview maps;Global and overview maps;Global and overview maps;Amino acid metabolism	ko01100//Metabolic pathways;ko01110//Biosynthesis of secondary metabolites;ko01230//Biosynthesis of amino acids;ko00400//Phenylalanine, tyrosine and tryptophan biosynthesis	K01626;K01626;K01626;K01626	GO:0009536//plastid;GO:0044424//intracellular part;GO:0005737//cytoplasm;GO:0043229//intracellular organelle;GO:0044444//cytoplasmic part;GO:0043226//organelle;GO:0005622//intracellular;GO:0005623//cell;GO:0044464//cell part;GO:0043227//membrane-bounded organelle;GO:0043231//intracellular membrane-bounded organelle	GO:0016740//transferase activity;GO:0003824//catalytic activity;GO:0016765//transferase activity, transferring alkyl or aryl (other than methyl) groups	GO:0019752//carboxylic acid metabolic process;GO:0006082//organic acid metabolic process;GO:0006725//cellular aromatic compound metabolic process;GO:0045087//innate immune response;GO:0044281//small molecule metabolic process;GO:0009058//biosynthetic process;GO:0009607//response to biotic stimulus;GO:1901564//organonitrogen compound metabolic process;GO:0051716//cellular response to stimulus;GO:0…
G7604_TU12506_1|m.5996	G7604	-1.25784	-4.11494	0.000225594	0.0414709	EXPA2	PREDICTED: expansin-A2-like [Ipomoea nil]	-	-	-	-	GO:0044464//cell part;GO:0030312//external encapsulating structure;GO:0005623//cell;GO:0071944//cell periphery	-	GO:0071840//cellular component organization or biogenesis;GO:0016043//cellular component organization;GO:0009987//cellular process;GO:0045229//external encapsulating structure organization;GO:0071555//cell wall organization;GO:0071554//cell wall organization or biogenesis
G7609_TU12516_1|m.5997	G7609	-1.25784	-5.06844	0.000225594	0.0369932	EXPA2	PREDICTED: expansin-A2-like [Ipomoea nil]	-	-	-	-	GO:0030312//external encapsulating structure;GO:0044464//cell part;GO:0005623//cell;GO:0071944//cell periphery	-	GO:0045229//external encapsulating structure organization;GO:0071554//cell wall organization or biogenesis;GO:0009987//cellular process;GO:0071555//cell wall organization;GO:0071840//cellular component organization or biogenesis;GO:0016043//cellular component organization
G14909_TU24310_1|m.11659	G14909	-1.20304	-6.97318	4.66535e-06	0.0025998	CRD1	PREDICTED: magnesium-protoporphyrin IX monomethyl ester [oxidative] cyclase, chloroplastic [Ipomoea nil]	Metabolism;Metabolism;Metabolism	Global and overview maps;Global and overview maps;Metabolism of cofactors and vitamins	ko01100//Metabolic pathways;ko01110//Biosynthesis of secondary metabolites;ko00860//Porphyrin and chlorophyll metabolism	K04035;K04035;K04035	-	GO:0003824//catalytic activity;GO:0043167//ion binding;GO:0043169//cation binding;GO:0016491//oxidoreductase activity;GO:0016709//oxidoreductase activity, acting on paired donors, with incorporation or reduction of molecular oxygen, NAD(P)H as one donor, and incorporation of one atom of oxygen;GO:0004497//monooxygenase activity;GO:0005488//binding;GO:0016705//oxidoreductase activity, acting on pa…	GO:0051186//cofactor metabolic process;GO:1901362//organic cyclic compound biosynthetic process;GO:0034641//cellular nitrogen compound metabolic process;GO:0044237//cellular metabolic process;GO:1901576//organic substance biosynthetic process;GO:1901360//organic cyclic compound metabolic process;GO:0006779//porphyrin-containing compound biosynthetic process;GO:1901564//organonitrogen compound met…
G34751_TU56982_1|m.11255	G34751	-1.18132	-5.50291	1.26486e-11	0.0341865	MLP423	PREDICTED: MLP-like protein 423 [Ipomoea nil]	-	-	-	-	-	-	-
G47894_TU76973_1|m.14332	G47894	-1.09992	-11.7663	1.85796e-06	0.00803714	PRP19	PREDICTED: pre-mRNA-processing factor 19 [Ipomoea nil]	Genetic Information Processing;Genetic Information Processing	Transcription;Folding, sorting and degradation	ko03040//Spliceosome;ko04120//Ubiquitin mediated proteolysis	K10599;K10599	-	-	-
G20451_TU33401_1|m.16122	G20451	-1.08976	-4.96107	1.24028e-08	0.0385771	SPS	PREDICTED: probable sucrose-phosphate synthase [Ipomoea nil]	Metabolism;Metabolism	Global and overview maps;Carbohydrate metabolism	ko01100//Metabolic pathways;ko00500//Starch and sucrose metabolism	K00696;K00696	GO:0005911//cell-cell junction;GO:0016020//membrane;GO:0030054//cell junction	GO:0016758//transferase activity, transferring hexosyl groups;GO:0046527//glucosyltransferase activity;GO:0016740//transferase activity;GO:0008194//UDP-glycosyltransferase activity;GO:0035251//UDP-glucosyltransferase activity;GO:0016757//transferase activity, transferring glycosyl groups;GO:0003824//catalytic activity	GO:0044699//single-organism process;GO:0044710//single-organism metabolic process;GO:0071704//organic substance metabolic process;GO:0044763//single-organism cellular process;GO:0005984//disaccharide metabolic process;GO:0005985//sucrose metabolic process;GO:0044723//single-organism carbohydrate metabolic process;GO:0005975//carbohydrate metabolic process;GO:0009311//oligosaccharide metabolic pro…
G22066_TU36068_1|m.17552	G22066	-1.07371	-6.08619	0.0113789	0.00249267	--	rub [Gossypium arboreum]	-	-	-	-	-	-	-
G10938_TU18025_1|m.8789	G10938	-1.03366	-4.02385	0.0192992	0.0495933	ABCC4	PREDICTED: ABC transporter C family member 14 [Ipomoea nil]	-	-	-	-	-	-	-
G28300_TU46385_1|m.22690	G28300	-0.830855	-4.65946	0.0246248	0.0495933	AATP1	PREDICTED: plastidic ATP/ADP-transporter-like [Ipomoea nil]	-	-	-	-	-	-	-
G165_TU275_1|m.156	G165	-0.658509	-4.02699	0.000722224	0.0230449	At5g28840	PREDICTED: GDP-mannose 3,5-epimerase 2 [Ipomoea nil]	Metabolism;Metabolism;Metabolism;Metabolism	Global and overview maps;Global and overview maps;Carbohydrate metabolism;Carbohydrate metabolism	ko01100//Metabolic pathways;ko01110//Biosynthesis of secondary metabolites;ko00520//Amino sugar and nucleotide sugar metabolism;ko00053//Ascorbate and aldarate metabolism	K10046;K10046;K10046;K10046	GO:0032991//macromolecular complex;GO:0043234//protein complex;GO:0044424//intracellular part;GO:0044444//cytoplasmic part;GO:0005623//cell;GO:0005622//intracellular;GO:0005737//cytoplasm;GO:0044464//cell part	GO:0016854//racemase and epimerase activity;GO:1901363//heterocyclic compound binding;GO:0097159//organic cyclic compound binding;GO:0003824//catalytic activity;GO:0016853//isomerase activity;GO:0016857//racemase and epimerase activity, acting on carbohydrates and derivatives;GO:0036094//small molecule binding;GO:1901265//nucleoside phosphate binding;GO:0048037//cofactor binding;GO:0000166//nucle…	GO:0031323//regulation of cellular metabolic process;GO:0060255//regulation of macromolecule metabolic process;GO:0019222//regulation of metabolic process;GO:0006355//regulation of transcription, DNA-templated;GO:0019219//regulation of nucleobase-containing compound metabolic process;GO:0019752//carboxylic acid metabolic process;GO:0080090//regulation of primary metabolic process;GO:0050794//regu…
G26280_TU43137_1|m.21095	G26280	-0.631783	-4.43803	0.000426517	0.0451277	CHLH	PREDICTED: magnesium-chelatase subunit ChlH, chloroplastic [Ipomoea nil]	Metabolism;Metabolism;Metabolism	Global and overview maps;Global and overview maps;Metabolism of cofactors and vitamins	ko01100//Metabolic pathways;ko01110//Biosynthesis of secondary metabolites;ko00860//Porphyrin and chlorophyll metabolism	K03403;K03403;K03403	-	GO:0051003//ligase activity, forming nitrogen-metal bonds, forming coordination complexes;GO:0003824//catalytic activity;GO:0051002//ligase activity, forming nitrogen-metal bonds;GO:0016874//ligase activity	GO:0008152//metabolic process;GO:0006807//nitrogen compound metabolic process;GO:0009058//biosynthetic process;GO:1901576//organic substance biosynthetic process;GO:0051186//cofactor metabolic process;GO:0034641//cellular nitrogen compound metabolic process;GO:0044271//cellular nitrogen compound biosynthetic process;GO:1901566//organonitrogen compound biosynthetic process;GO:0018130//heterocycle …

## Sheet: CK-vs-DR
Table S7 The same expression trend of the co DEGs DEPs genes under HT, DR or DH stress.
CK-vs-DR
upregulation
ProteinID	GeneID	Proteins_log2fc	Genes_log2(fc)	Proteins_qvalue	Genes_FDR	Symbol	Description	KEGG_A_class	KEGG_B_class	Pathway	K_ID	GO Component	GO Function
G9855_TU16198_1|m.7923	G9855	4.1634	7.66107	0.0473324	0.00510702	BACOVA_02659	PREDICTED: lysosomal beta glucosidase-like [Cicer arietinum]	Metabolism;Metabolism;Metabolism;Metabolism;Metabolism	Global and overview maps;Global and overview maps;Carbohydrate metabolism;Biosynthesis of other secondary metabolites;Metabolism of other amino acids	ko01100//Metabolic pathways;ko01110//Biosynthesis of secondary metabolites;ko00500//Starch and sucrose metabolism;ko00940//Phenylpropanoid biosynthesis;ko00460//Cyanoamino acid metabolism	K05349;K05349;K05349;K05349;K05349	-	GO:0003824//catalytic activity	GO:0044238//primary metabolic process;GO:0008152//metabolic process
G27895_TU45735_1|m.22331	G27895	3.6848	11.9956	0.0227243	2.19055e-20	CHIT1B	PREDICTED: basic endochitinase-like [Ipomoea nil]	Metabolism;Metabolism;Environmental Information Processing	Global and overview maps;Carbohydrate metabolism;Signal transduction	ko01100//Metabolic pathways;ko00520//Amino sugar and nucleotide sugar metabolism;ko04016//MAPK signaling pathway - plant	K20547;K20547;K20547	-	-	GO:0009057//macromolecule catabolic process;GO:0043170//macromolecule metabolic process;GO:0006022//aminoglycan metabolic process;GO:0071554//cell wall organization or biogenesis;GO:0044238//primary metabolic process;GO:1901565//organonitrogen compound catabolic process;GO:0044237//cellular metabolic process;GO:1901564//organonitrogen compound metabolic process;GO:0044260//cellular macromolecule …
G23306_TU38125_1|m.18582	G23306	3.18871	9.23649	0.00218068	2.90232e-05	ICL2	isocitrate lyase [Ipomoea batatas]	Metabolism;Metabolism;Metabolism;Metabolism	Global and overview maps;Global and overview maps;Global and overview maps;Carbohydrate metabolism	ko01100//Metabolic pathways;ko01110//Biosynthesis of secondary metabolites;ko01200//Carbon metabolism;ko00630//Glyoxylate and dicarboxylate metabolism	K01637;K01637;K01637;K01637	GO:0005623//cell;GO:0005622//intracellular;GO:0043229//intracellular organelle;GO:0043227//membrane-bounded organelle;GO:0044424//intracellular part;GO:0005737//cytoplasm;GO:0044464//cell part;GO:0044444//cytoplasmic part;GO:0005777//peroxisome;GO:0043231//intracellular membrane-bounded organelle;GO:0042579//microbody;GO:0043226//organelle	GO:0016829//lyase activity;GO:0016830//carbon-carbon lyase activity;GO:0003824//catalytic activity;GO:0016833//oxo-acid-lyase activity	GO:0072350//tricarboxylic acid metabolic process;GO:0044262//cellular carbohydrate metabolic process;GO:0008152//metabolic process;GO:0071704//organic substance metabolic process;GO:0044237//cellular metabolic process;GO:0019752//carboxylic acid metabolic process;GO:0000003//reproduction;GO:0003006//developmental process involved in reproduction;GO:0044238//primary metabolic process;GO:0043436//o…
G47455_TU76349_1|m.35056	G47455	2.78733	20.0465	0.045711	2.357e-19	CHIT1B	PREDICTED: basic endochitinase-like [Ipomoea nil]	Metabolism;Metabolism;Environmental Information Processing	Global and overview maps;Carbohydrate metabolism;Signal transduction	ko01100//Metabolic pathways;ko00520//Amino sugar and nucleotide sugar metabolism;ko04016//MAPK signaling pathway - plant	K20547;K20547;K20547	-	-	GO:0009987//cellular process;GO:0044238//primary metabolic process;GO:0044260//cellular macromolecule metabolic process;GO:1901565//organonitrogen compound catabolic process;GO:1901575//organic substance catabolic process;GO:0006026//aminoglycan catabolic process;GO:0009057//macromolecule catabolic process;GO:0006807//nitrogen compound metabolic process;GO:1901564//organonitrogen compound metabol…
G38888_TU63748_1|m.31067	G38888	2.71202	3.77967	3.47784e-05	0.011753	HPD	PREDICTED: 4-hydroxyphenylpyruvate dioxygenase [Ipomoea nil]	Metabolism;Metabolism;Metabolism;Metabolism	Global and overview maps;Amino acid metabolism;Amino acid metabolism;Metabolism of cofactors and vitamins	ko01100//Metabolic pathways;ko00350//Tyrosine metabolism;ko00360//Phenylalanine metabolism;ko00130//Ubiquinone and other terpenoid-quinone biosynthesis	K00457;K00457;K00457;K00457	-	-	-
G23318_TU38143_1|m.18592	G23318	2.57168	6.97366	5.01481e-11	0.0009655	ICL2	isocitrate lyase [Ipomoea batatas]	Metabolism;Metabolism;Metabolism;Metabolism	Global and overview maps;Global and overview maps;Global and overview maps;Carbohydrate metabolism	ko01100//Metabolic pathways;ko01110//Biosynthesis of secondary metabolites;ko01200//Carbon metabolism;ko00630//Glyoxylate and dicarboxylate metabolism	K01637;K01637;K01637;K01637	GO:0044464//cell part;GO:0005623//cell;GO:0043226//organelle;GO:0005622//intracellular;GO:0044444//cytoplasmic part;GO:0042579//microbody;GO:0043227//membrane-bounded organelle;GO:0005777//peroxisome;GO:0005737//cytoplasm;GO:0044424//intracellular part;GO:0043231//intracellular membrane-bounded organelle;GO:0043229//intracellular organelle	GO:0003824//catalytic activity;GO:0016833//oxo-acid-lyase activity;GO:0016829//lyase activity;GO:0016830//carbon-carbon lyase activity	GO:0044763//single-organism cellular process;GO:0032502//developmental process;GO:0044710//single-organism metabolic process;GO:0003006//developmental process involved in reproduction;GO:0044699//single-organism process;GO:0044281//small molecule metabolic process;GO:0022414//reproductive process;GO:0009987//cellular process;GO:0043436//oxoacid metabolic process;GO:0044262//cellular carbohydrate …
G14317_TU23372_1|m.11238	G14317	2.56996	7.04439	0.000100267	0.00466396	BXL1	PREDICTED: beta-D-xylosidase 1 [Ipomoea nil]	-	-	-	-	GO:0044464//cell part;GO:0031012//extracellular matrix;GO:0005623//cell;GO:0071944//cell periphery;GO:0030312//external encapsulating structure;GO:0005618//cell wall;GO:0005576//extracellular region	GO:0016798//hydrolase activity, acting on glycosyl bonds;GO:0004553//hydrolase activity, hydrolyzing O-glycosyl compounds;GO:0003824//catalytic activity;GO:0016787//hydrolase activity	GO:0000003//reproduction;GO:0008152//metabolic process;GO:0003006//developmental process involved in reproduction;GO:0022414//reproductive process;GO:0032502//developmental process;GO:0044238//primary metabolic process
G9941_TU16336_1|m.7962	G9941	2.46784	7.28229	0.00500172	1.0796e-05	gluA	PREDICTED: beta-glucosidase BoGH3B [Ricinus communis]	Metabolism;Metabolism;Metabolism;Metabolism;Metabolism	Global and overview maps;Global and overview maps;Carbohydrate metabolism;Biosynthesis of other secondary metabolites;Metabolism of other amino acids	ko01100//Metabolic pathways;ko01110//Biosynthesis of secondary metabolites;ko00500//Starch and sucrose metabolism;ko00940//Phenylpropanoid biosynthesis;ko00460//Cyanoamino acid metabolism	K05349;K05349;K05349;K05349;K05349	-	GO:0016787//hydrolase activity;GO:0004553//hydrolase activity, hydrolyzing O-glycosyl compounds;GO:0016798//hydrolase activity, acting on glycosyl bonds;GO:0003824//catalytic activity;GO:0015926//glucosidase activity	GO:0044238//primary metabolic process;GO:0008152//metabolic process
G44797_TU72429_1|m.13870	G44797	2.13496	5.41533	7.01427e-05	0.000223582	NEC3	PREDICTED: bifunctional monodehydroascorbate reductase and carbonic anhydrase nectarin-3-like [Ipomoea nil]	Metabolism	Energy metabolism	ko00910//Nitrogen metabolism	K01674	-	-	-
G35594_TU58364_1|m.28378	G35594	2.11925	6.91385	0.0110802	0.00241325	RAMDAZC7	PREDICTED: cysteine proteinase inhibitor A-like [Ipomoea nil]	-	-	-	-	-	-	GO:0048523//negative regulation of cellular process;GO:0051336//regulation of hydrolase activity;GO:0060255//regulation of macromolecule metabolic process;GO:0044092//negative regulation of molecular function;GO:0032269//negative regulation of cellular protein metabolic process;GO:0051246//regulation of protein metabolic process;GO:0050790//regulation of catalytic activity;GO:0050789//regulation …
G234_TU412_1|m.233	G234	2.03958	4.02837	7.33159e-08	0.00626146	HGO	PREDICTED: homogentisate 1,2-dioxygenase isoform X1 [Ipomoea nil]	Metabolism;Metabolism	Global and overview maps;Amino acid metabolism	ko01100//Metabolic pathways;ko00350//Tyrosine metabolism	K00451;K00451	-	-	-
G27744_TU45501_1|m.22019	G27744	1.90263	4.34881	2.71513e-06	0.0308504	XYLA	PREDICTED: xylose isomerase [Ipomoea nil]	Metabolism;Metabolism;Metabolism	Global and overview maps;Carbohydrate metabolism;Carbohydrate metabolism	ko01100//Metabolic pathways;ko00051//Fructose and mannose metabolism;ko00040//Pentose and glucuronate interconversions	K01805;K01805;K01805	-	GO:0016861//intramolecular oxidoreductase activity, interconverting aldoses and ketoses;GO:0043169//cation binding;GO:0005488//binding;GO:0043167//ion binding;GO:0016853//isomerase activity;GO:0016860//intramolecular oxidoreductase activity;GO:0003824//catalytic activity	GO:0006739//NADP metabolic process;GO:0006725//cellular aromatic compound metabolic process;GO:1901564//organonitrogen compound metabolic process;GO:0044238//primary metabolic process;GO:0055086//nucleobase-containing small molecule metabolic process;GO:0005975//carbohydrate metabolic process;GO:0009117//nucleotide metabolic process;GO:0006796//phosphate-containing compound metabolic process;GO:0…
G42670_TU69543_1|m.33616	G42670	1.89438	6.69909	2.20174e-05	7.20033e-11	MLS	PREDICTED: malate synthase, glyoxysomal [Ipomoea nil]	Metabolism;Metabolism;Metabolism;Metabolism;Metabolism	Global and overview maps;Global and overview maps;Global and overview maps;Carbohydrate metabolism;Carbohydrate metabolism	ko01100//Metabolic pathways;ko01110//Biosynthesis of secondary metabolites;ko01200//Carbon metabolism;ko00620//Pyruvate metabolism;ko00630//Glyoxylate and dicarboxylate metabolism	K01638;K01638;K01638;K01638;K01638	-	GO:0016740//transferase activity;GO:0003824//catalytic activity;GO:0016746//transferase activity, transferring acyl groups;GO:0046912//transferase activity, transferring acyl groups, acyl groups converted into alkyl on transfer	GO:0044238//primary metabolic process;GO:0044763//single-organism cellular process;GO:0044281//small molecule metabolic process;GO:0044699//single-organism process;GO:0005975//carbohydrate metabolic process;GO:0044710//single-organism metabolic process;GO:0009987//cellular process;GO:0006101//citrate metabolic process;GO:0044262//cellular carbohydrate metabolic process;GO:0008152//metabolic proce…
G25650_TU42117_1|m.20552	G25650	1.50772	4.14512	0.000588031	0.00918618	LTP1	lipid transfer protein 1a [Ipomoea batatas]	-	-	-	-	-	-	-
G10497_TU17293_1|m.8383	G10497	1.10701	3.35672	0.0186914	0.0100386	At3g08860	PREDICTED: alanine--glyoxylate aminotransferase 2 homolog 3, mitochondrial-like [Ipomoea nil]	Metabolism;Metabolism;Metabolism;Metabolism;Metabolism;Metabolism	Global and overview maps;Global and overview maps;Amino acid metabolism;Amino acid metabolism;Amino acid metabolism;Amino acid metabolism	ko01100//Metabolic pathways;ko01110//Biosynthesis of secondary metabolites;ko00270//Cysteine and methionine metabolism;ko00260//Glycine, serine and threonine metabolism;ko00280//Valine, leucine and isoleucine degradation;ko00250//Alanine, aspartate and glutamate metabolism	K00827;K00827;K00827;K00827;K00827;K00827	-	GO:0043168//anion binding;GO:0008483//transaminase activity;GO:0016740//transferase activity;GO:0016769//transferase activity, transferring nitrogenous groups;GO:0005488//binding;GO:0043167//ion binding;GO:0003824//catalytic activity	-
G48417_TU77784_1|m.35395	G48417	0.98155	2.9259	7.90665e-07	0.0470858	TSJT1	PREDICTED: stem-specific protein TSJT1-like [Ipomoea nil]	-	-	-	-	-	-	-
G7764_TU12796_1|m.2541	G7764	0.813409	7.64386	0.00190046	0.000550612	ARGAH1	PREDICTED: arginase 1, mitochondrial-like [Ipomoea nil]	Metabolism;Metabolism;Metabolism;Metabolism;Metabolism	Global and overview maps;Global and overview maps;Global and overview maps;Amino acid metabolism;Amino acid metabolism	ko01100//Metabolic pathways;ko01110//Biosynthesis of secondary metabolites;ko01230//Biosynthesis of amino acids;ko00330//Arginine and proline metabolism;ko00220//Arginine biosynthesis	K01476;K01476;K01476;K01476;K01476	-	GO:0016810//hydrolase activity, acting on carbon-nitrogen (but not peptide) bonds;GO:0016787//hydrolase activity;GO:0043167//ion binding;GO:0003824//catalytic activity;GO:0043169//cation binding;GO:0005488//binding	-
G3598_TU5905_2|m.2908	G3598	0.768107	3.81434	0.0258383	0.0339937	R40C1	PREDICTED: cytokinesis protein sepA-like [Ipomoea nil]	-	-	-	-	-	-	-
downregulation
ProteinID	GeneID	Proteins_log2fc	Genes_log2(fc)	Proteins_qvalue	Genes_FDR	Symbol	Description	KEGG_A_class	KEGG_B_class	Pathway	K_ID	GO Component	GO Function
G3675_TU6035_1|m.2979	G3675	-3.92585	-6.77063	0.0158326	0.00710325	At1g28590	PREDICTED: GDSL esterase/lipase At1g28590-like [Ipomoea nil]	Metabolism;Metabolism	Global and overview maps;Biosynthesis of other secondary metabolites	ko01110//Biosynthesis of secondary metabolites;ko00901//Indole alkaloid biosynthesis	K21026;K21026	-	-	-
G292_TU505_1|m.282	G292	-3.64881	-6.05244	0.0104679	3.26574e-06	PALA	PREDICTED: phenylalanine ammonia-lyase-like [Ipomoea nil]	Metabolism;Metabolism;Metabolism;Metabolism	Global and overview maps;Global and overview maps;Biosynthesis of other secondary metabolites;Amino acid metabolism	ko01100//Metabolic pathways;ko01110//Biosynthesis of secondary metabolites;ko00940//Phenylpropanoid biosynthesis;ko00360//Phenylalanine metabolism	K10775;K10775;K10775;K10775	-	-	-
G11743_TU19334_1|m.3901	G11743	-3.2358	-6.43747	0.00457378	0.00132527	FL	PREDICTED: flavonol synthase/flavanone 3-hydroxylase-like [Ipomoea nil]	Metabolism;Metabolism;Metabolism	Global and overview maps;Global and overview maps;Biosynthesis of other secondary metabolites	ko01100//Metabolic pathways;ko01110//Biosynthesis of secondary metabolites;ko00941//Flavonoid biosynthesis	K05278;K05278;K05278	-	GO:0016705//oxidoreductase activity, acting on paired donors, with incorporation or reduction of molecular oxygen;GO:0003824//catalytic activity;GO:0016706//oxidoreductase activity, acting on paired donors, with incorporation or reduction of molecular oxygen, 2-oxoglutarate as one donor, and incorporation of one atom each of oxygen into both donors;GO:0043167//ion binding;GO:0005488//binding;GO:0…	GO:0008152//metabolic process;GO:1901576//organic substance biosynthetic process;GO:0046148//pigment biosynthetic process;GO:0009813//flavonoid biosynthetic process;GO:0044711//single-organism biosynthetic process;GO:0051552//flavone metabolic process;GO:0009058//biosynthetic process;GO:0044710//single-organism metabolic process;GO:0051553//flavone biosynthetic process;GO:0044699//single-organism…
G19432_TU31754_1|m.15312	G19432	-2.99175	-5.37974	1.7102e-07	0.020135	GSTF11	PREDICTED: glutathione S-transferase F11-like [Ipomoea nil]	Metabolism	Metabolism of other amino acids	ko00480//Glutathione metabolism	K00799	-	GO:0003824//catalytic activity	-
G19448_TU31781_1|m.15320	G19448	-2.99175	-4.63023	1.7102e-07	0.0421573	GSTF11	PREDICTED: glutathione S-transferase F11-like [Ipomoea nil]	Metabolism	Metabolism of other amino acids	ko00480//Glutathione metabolism	K00799	-	GO:0003824//catalytic activity	-
G26672_TU43820_1|m.8687	G26672	-2.65551	-3.73513	0.0315238	0.0354764	XTH32	PREDICTED: probable xyloglucan endotransglucosylase/hydrolase protein 32 [Ipomoea nil]	-	-	-	-	-	-	-
G6471_TU10674_1|m.5367	G6471	-2.53201	-6.85123	3.77713e-42	0.000345768	PHO1	starch phosphorylase [Ipomoea batatas]	Metabolism;Metabolism;Metabolism	Global and overview maps;Global and overview maps;Carbohydrate metabolism	ko01100//Metabolic pathways;ko01110//Biosynthesis of secondary metabolites;ko00500//Starch and sucrose metabolism	K00688;K00688;K00688	-	-	-
G45681_TU73685_1|m.34334	G45681	-2.09649	-3.88133	0.00211988	0.0120366	CYP75B2	flavonoid 3'-hydroxylase [Ipomoea batatas]	Metabolism;Metabolism;Metabolism;Metabolism	Global and overview maps;Global and overview maps;Biosynthesis of other secondary metabolites;Biosynthesis of other secondary metabolites	ko01100//Metabolic pathways;ko01110//Biosynthesis of secondary metabolites;ko00941//Flavonoid biosynthesis;ko00944//Flavone and flavonol biosynthesis	K05280;K05280;K05280;K05280	-	-	-
G38101_TU62408_1|m.30382	G38101	-1.92146	-3.63802	0.000305656	0.00636936	--	DUF642 domain-containing protein [Cephalotus follicularis]	-	-	-	-	-	-	-
G48653_TU78122_1|m.32988	G48653	-1.87556	-5.0647	1.2722e-35	0.0339937	BMY1	RecName: Full=Beta-amylase; AltName: Full=1,4-alpha-D-glucan maltohydrolase	-	-	-	-	-	GO:0016160//amylase activity;GO:0004553//hydrolase activity, hydrolyzing O-glycosyl compounds;GO:0003824//catalytic activity;GO:0016787//hydrolase activity;GO:0016798//hydrolase activity, acting on glycosyl bonds	GO:0005975//carbohydrate metabolic process;GO:0071704//organic substance metabolic process;GO:0008152//metabolic process;GO:0044238//primary metabolic process;GO:0005976//polysaccharide metabolic process;GO:0043170//macromolecule metabolic process
G29792_TU48806_1|m.23816	G29792	-1.7886	-12.6868	0.000619293	0.0069818	CHI3	PREDICTED: probable chalcone--flavonone isomerase 3 [Ipomoea nil]	Metabolism;Metabolism;Metabolism	Global and overview maps;Global and overview maps;Biosynthesis of other secondary metabolites	ko01100//Metabolic pathways;ko01110//Biosynthesis of secondary metabolites;ko00941//Flavonoid biosynthesis	K01859;K01859;K01859	-	-	-
G16435_TU26840_1|m.5381	G16435	-1.65525	-6.10756	0.0118176	0.00115242	CHSE	chalcone synthase [Ipomoea purpurea]	Metabolism;Metabolism;Organismal Systems;Metabolism	Global and overview maps;Global and overview maps;Environmental adaptation;Biosynthesis of other secondary metabolites	ko01100//Metabolic pathways;ko01110//Biosynthesis of secondary metabolites;ko04712//Circadian rhythm - plant;ko00941//Flavonoid biosynthesis	K00660;K00660;K00660;K00660	-	GO:0016740//transferase activity;GO:0003824//catalytic activity;GO:0016747//transferase activity, transferring acyl groups other than amino-acyl groups;GO:0016746//transferase activity, transferring acyl groups	GO:0008152//metabolic process;GO:0009812//flavonoid metabolic process;GO:0071704//organic substance metabolic process
G6925_TU11430_1|m.5671	G6925	-1.41241	-4.97178	2.28555e-05	0.000463134	DHAPS-1	PREDICTED: phospho-2-dehydro-3-deoxyheptonate aldolase 1, chloroplastic-like [Ipomoea nil]	Metabolism;Metabolism;Metabolism;Metabolism	Global and overview maps;Global and overview maps;Global and overview maps;Amino acid metabolism	ko01100//Metabolic pathways;ko01110//Biosynthesis of secondary metabolites;ko01230//Biosynthesis of amino acids;ko00400//Phenylalanine, tyrosine and tryptophan biosynthesis	K01626;K01626;K01626;K01626	GO:0009536//plastid;GO:0044424//intracellular part;GO:0005737//cytoplasm;GO:0043229//intracellular organelle;GO:0044444//cytoplasmic part;GO:0043226//organelle;GO:0005622//intracellular;GO:0005623//cell;GO:0044464//cell part;GO:0043227//membrane-bounded organelle;GO:0043231//intracellular membrane-bounded organelle	GO:0016740//transferase activity;GO:0003824//catalytic activity;GO:0016765//transferase activity, transferring alkyl or aryl (other than methyl) groups	GO:0019752//carboxylic acid metabolic process;GO:0006082//organic acid metabolic process;GO:0006725//cellular aromatic compound metabolic process;GO:0045087//innate immune response;GO:0044281//small molecule metabolic process;GO:0009058//biosynthetic process;GO:0009607//response to biotic stimulus;GO:1901564//organonitrogen compound metabolic process;GO:0051716//cellular response to stimulus;GO:0…
G25739_TU42249_1|m.20635	G25739	-1.27515	-3.62085	1.49855e-05	0.0256358	CYP98A3	PREDICTED: cytochrome P450 98A3 [Ipomoea nil]	Metabolism;Metabolism;Metabolism;Metabolism;Metabolism	Global and overview maps;Global and overview maps;Biosynthesis of other secondary metabolites;Biosynthesis of other secondary metabolites;Biosynthesis of other secondary metabolites	ko01100//Metabolic pathways;ko01110//Biosynthesis of secondary metabolites;ko00940//Phenylpropanoid biosynthesis;ko00941//Flavonoid biosynthesis;ko00945//Stilbenoid, diarylheptanoid and gingerol biosynthesis	K09754;K09754;K09754;K09754;K09754	-	-	-
G12408_TU20380_1|m.9896	G12408	-1.11918	-4.20957	1.82797e-07	0.000921997	SAHH	PREDICTED: adenosylhomocysteinase-like [Ipomoea nil]	Metabolism;Metabolism	Global and overview maps;Amino acid metabolism	ko01100//Metabolic pathways;ko00270//Cysteine and methionine metabolism	K01251;K01251	-	-	-
G1055_TU1730_1|m.923	G1055	-0.678289	-4.98333	0.00587659	0.020135	MSR1	PREDICTED: uncharacterized protein LOC109190671 [Ipomoea nil]	-	-	-	-	-	-	-

## Sheet: CK-vs-DH
Table S7 The same expression trend of the co DEGs DEPs genes under HT, DR or DH stress.
CK-vs-DH
upregulation
ProteinID	GeneID	Proteins_log2fc	Genes_log2(fc)	Proteins_qvalue	Genes_FDR	Symbol	Description	KEGG_A_class	KEGG_B_class	Pathway	K_ID	GO Component	GO Function
G154_TU256_1|m.144	G154	5.71023	4.98978	0.0177529	0.0044181	At5g58770	PREDICTED: dehydrodolichyl diphosphate synthase 2-like [Ipomoea nil]	Metabolism;Metabolism	Global and overview maps;Metabolism of terpenoids and polyketides	ko01110//Biosynthesis of secondary metabolites;ko00900//Terpenoid backbone biosynthesis	K11778;K11778	-	-
G42205_TU68903_1|m.36387	G42205	4.18436	4.96531	0.0399412	0.00138974	--	PREDICTED: uncharacterized protein C24B11.05 [Ipomoea nil]	Metabolism	Metabolism of cofactors and vitamins	ko00760//Nicotinate and nicotinamide metabolism	K18551	-	-
G3982_TU6567_1|m.1274	G3982	4.17026	4.35785	0.0300314	0.00145592	Os04g0679100	PREDICTED: clathrin light chain 2-like [Ipomoea nil]	-	-	-	-	-	-
G9855_TU16198_1|m.7923	G9855	3.85344	6.37156	0.0491264	0.00743759	BACOVA_02659	PREDICTED: lysosomal beta glucosidase-like [Cicer arietinum]	Metabolism;Metabolism;Metabolism;Metabolism;Metabolism	Global and overview maps;Global and overview maps;Carbohydrate metabolism;Biosynthesis of other secondary metabolites;Metabolism of other amino acids	ko01100//Metabolic pathways;ko01110//Biosynthesis of secondary metabolites;ko00500//Starch and sucrose metabolism;ko00940//Phenylpropanoid biosynthesis;ko00460//Cyanoamino acid metabolism	K05349;K05349;K05349;K05349;K05349	-	GO:0003824//catalytic activity
G13246_TU21690_1|m.10540	G13246	3.60273	5.25364	0.00425245	0.000106382	HSP70-5	PREDICTED: heat shock 70 kDa protein-like [Ipomoea nil]	Genetic Information Processing;Cellular Processes;Genetic Information Processing	Folding, sorting and degradation;Transport and catabolism;Transcription	ko04141//Protein processing in endoplasmic reticulum;ko04144//Endocytosis;ko03040//Spliceosome	K03283;K03283;K03283	-	GO:1901363//heterocyclic compound binding;GO:0003824//catalytic activity;GO:0016627//oxidoreductase activity, acting on the CH-CH group of donors;GO:0001883//purine nucleoside binding;GO:0097159//organic cyclic compound binding;GO:0097367//carbohydrate derivative binding;GO:0001882//nucleoside binding;GO:0016491//oxidoreductase activity;GO:0032549//ribonucleoside binding;GO:0016628//oxidoreductas…
G9639_TU15837_1|m.7681	G9639	3.06219	3.58798	7.58e-12	0.000328955	HSP70	PREDICTED: stromal 70 kDa heat shock-related protein, chloroplastic-like [Ipomoea nil]	Genetic Information Processing;Cellular Processes;Genetic Information Processing	Folding, sorting and degradation;Transport and catabolism;Transcription	ko04141//Protein processing in endoplasmic reticulum;ko04144//Endocytosis;ko03040//Spliceosome	K03283;K03283;K03283	-	GO:1901363//heterocyclic compound binding;GO:0097159//organic cyclic compound binding;GO:0005488//binding;GO:0097367//carbohydrate derivative binding;GO:0001883//purine nucleoside binding;GO:0005515//protein binding;GO:0032550//purine ribonucleoside binding;GO:0032549//ribonucleoside binding;GO:0001882//nucleoside binding;GO:0036094//small molecule binding
G38888_TU63748_1|m.31067	G38888	2.93963	5.38621	2.08e-05	3.48e-06	HPD	PREDICTED: 4-hydroxyphenylpyruvate dioxygenase [Ipomoea nil]	Metabolism;Metabolism;Metabolism;Metabolism	Global and overview maps;Amino acid metabolism;Amino acid metabolism;Metabolism of cofactors and vitamins	ko01100//Metabolic pathways;ko00350//Tyrosine metabolism;ko00360//Phenylalanine metabolism;ko00130//Ubiquinone and other terpenoid-quinone biosynthesis	K00457;K00457;K00457;K00457	-	-
G27775_TU45561_1|m.22197	G27775	2.82083	4.23329	1.23e-07	0.00133989	HSP15.7	PREDICTED: 15.7 kDa heat shock protein, peroxisomal [Ipomoea nil]	Genetic Information Processing	Folding, sorting and degradation	ko04141//Protein processing in endoplasmic reticulum	K13993	-	-
G33304_TU54605_1|m.26522	G33304	2.54389	2.80979	0.00244652	0.0147583	--	PREDICTED: universal stress protein PHOS34-like [Ipomoea nil]	-	-	-	-	GO:0043229//intracellular organelle;GO:0005623//cell;GO:0016020//membrane;GO:0043231//intracellular membrane-bounded organelle;GO:0043226//organelle;GO:0044464//cell part;GO:0044424//intracellular part;GO:0043227//membrane-bounded organelle;GO:0005622//intracellular	GO:0003824//catalytic activity
G38386_TU62921_1|m.30468	G38386	2.54389	3.48121	0.00244652	0.0161483	--	PREDICTED: universal stress protein PHOS34-like [Ipomoea nil]	-	-	-	-	GO:0043226//organelle;GO:0016020//membrane;GO:0005623//cell;GO:0043231//intracellular membrane-bounded organelle;GO:0043227//membrane-bounded organelle;GO:0043229//intracellular organelle;GO:0005622//intracellular;GO:0044424//intracellular part;GO:0044464//cell part	GO:0003824//catalytic activity
G9941_TU16336_1|m.7962	G9941	2.30423	8.28714	0.0115925	2.89e-08	gluA	PREDICTED: beta-glucosidase BoGH3B [Ricinus communis]	Metabolism;Metabolism;Metabolism;Metabolism;Metabolism	Global and overview maps;Global and overview maps;Carbohydrate metabolism;Biosynthesis of other secondary metabolites;Metabolism of other amino acids	ko01100//Metabolic pathways;ko01110//Biosynthesis of secondary metabolites;ko00500//Starch and sucrose metabolism;ko00940//Phenylpropanoid biosynthesis;ko00460//Cyanoamino acid metabolism	K05349;K05349;K05349;K05349;K05349	-	GO:0016787//hydrolase activity;GO:0004553//hydrolase activity, hydrolyzing O-glycosyl compounds;GO:0016798//hydrolase activity, acting on glycosyl bonds;GO:0003824//catalytic activity;GO:0015926//glucosidase activity
G23306_TU38125_1|m.18582	G23306	2.30099	8.49105	0.02264	0.000411342	ICL2	isocitrate lyase [Ipomoea batatas]	Metabolism;Metabolism;Metabolism;Metabolism	Global and overview maps;Global and overview maps;Global and overview maps;Carbohydrate metabolism	ko01100//Metabolic pathways;ko01110//Biosynthesis of secondary metabolites;ko01200//Carbon metabolism;ko00630//Glyoxylate and dicarboxylate metabolism	K01637;K01637;K01637;K01637	GO:0005623//cell;GO:0005622//intracellular;GO:0043229//intracellular organelle;GO:0043227//membrane-bounded organelle;GO:0044424//intracellular part;GO:0005737//cytoplasm;GO:0044464//cell part;GO:0044444//cytoplasmic part;GO:0005777//peroxisome;GO:0043231//intracellular membrane-bounded organelle;GO:0042579//microbody;GO:0043226//organelle	GO:0016829//lyase activity;GO:0016830//carbon-carbon lyase activity;GO:0003824//catalytic activity;GO:0016833//oxo-acid-lyase activity
G37418_TU61296_1|m.29701	G37418	2.2662	3.44073	6.08e-08	0.00156069	PAO	PREDICTED: pheophorbide a oxygenase, chloroplastic [Ipomoea nil]	Metabolism;Metabolism	Global and overview maps;Metabolism of cofactors and vitamins	ko01110//Biosynthesis of secondary metabolites;ko00860//Porphyrin and chlorophyll metabolism	K13071;K13071	GO:0009579//thylakoid;GO:0042170//plastid membrane;GO:0044444//cytoplasmic part;GO:0031975//envelope;GO:0043226//organelle;GO:0005737//cytoplasm;GO:0016020//membrane;GO:0043227//membrane-bounded organelle;GO:0044424//intracellular part;GO:0044464//cell part;GO:0009526//plastid envelope;GO:0019866//organelle inner membrane;GO:0031984//organelle subcompartment;GO:0043229//intracellular organelle;GO…	GO:0003824//catalytic activity;GO:0051540//metal cluster binding;GO:0016701//oxidoreductase activity, acting on single donors with incorporation of molecular oxygen;GO:0004497//monooxygenase activity;GO:0043167//ion binding;GO:0016491//oxidoreductase activity;GO:0051536//iron-sulfur cluster binding;GO:0043169//cation binding;GO:0016703//oxidoreductase activity, acting on single donors with incorp…
G39305_TU64484_1|m.31396	G39305	2.24024	4.75066	2.24e-06	0.0162538	HSP17.4B	PREDICTED: 17.4 kDa class III heat shock protein [Ipomoea nil]	Genetic Information Processing	Folding, sorting and degradation	ko04141//Protein processing in endoplasmic reticulum	K13993	-	-
G41031_TU67176_1|m.33244	G41031	2.01594	5.1728	0.00202603	5.71e-05	RFS6	PREDICTED: probable galactinol--sucrose galactosyltransferase 6 isoform X2 [Ipomoea nil]	Metabolism	Carbohydrate metabolism	ko00052//Galactose metabolism	K06617	-	-
G42670_TU69543_1|m.33616	G42670	1.67409	6.39689	4.25e-05	4.75e-09	MLS	PREDICTED: malate synthase, glyoxysomal [Ipomoea nil]	Metabolism;Metabolism;Metabolism;Metabolism;Metabolism	Global and overview maps;Global and overview maps;Global and overview maps;Carbohydrate metabolism;Carbohydrate metabolism	ko01100//Metabolic pathways;ko01110//Biosynthesis of secondary metabolites;ko01200//Carbon metabolism;ko00620//Pyruvate metabolism;ko00630//Glyoxylate and dicarboxylate metabolism	K01638;K01638;K01638;K01638;K01638	-	GO:0016740//transferase activity;GO:0003824//catalytic activity;GO:0016746//transferase activity, transferring acyl groups;GO:0046912//transferase activity, transferring acyl groups, acyl groups converted into alkyl on transfer
G23318_TU38143_1|m.18592	G23318	1.6163	8.39081	1.51e-07	1.26e-06	ICL2	isocitrate lyase [Ipomoea batatas]	Metabolism;Metabolism;Metabolism;Metabolism	Global and overview maps;Global and overview maps;Global and overview maps;Carbohydrate metabolism	ko01100//Metabolic pathways;ko01110//Biosynthesis of secondary metabolites;ko01200//Carbon metabolism;ko00630//Glyoxylate and dicarboxylate metabolism	K01637;K01637;K01637;K01637	GO:0044464//cell part;GO:0005623//cell;GO:0043226//organelle;GO:0005622//intracellular;GO:0044444//cytoplasmic part;GO:0042579//microbody;GO:0043227//membrane-bounded organelle;GO:0005777//peroxisome;GO:0005737//cytoplasm;GO:0044424//intracellular part;GO:0043231//intracellular membrane-bounded organelle;GO:0043229//intracellular organelle	GO:0003824//catalytic activity;GO:0016833//oxo-acid-lyase activity;GO:0016829//lyase activity;GO:0016830//carbon-carbon lyase activity
G39574_TU64920_1|m.31544	G39574	1.19558	3.09715	0.00608352	0.0146393	At3g21360	PREDICTED: clavaminate synthase-like protein At3g21360 [Ipomoea nil]	-	-	-	-	-	-
G25529_TU41930_1|m.20359	G25529	1.04903	4.56359	0.0336032	0.0139102	At1g31550	PREDICTED: GDSL esterase/lipase At1g31550-like [Ipomoea nil]	Metabolism;Metabolism	Global and overview maps;Biosynthesis of other secondary metabolites	ko01110//Biosynthesis of secondary metabolites;ko00901//Indole alkaloid biosynthesis	K21026;K21026	-	-
G9582_TU15737_1|m.3164	G9582	0.772499	5.70506	3.24e-09	0.00191811	LOX2.1	PREDICTED: linoleate 13S-lipoxygenase 2-1, chloroplastic [Ipomoea nil]	Metabolism;Metabolism;Metabolism;Metabolism	Global and overview maps;Global and overview maps;Lipid metabolism;Lipid metabolism	ko01100//Metabolic pathways;ko01110//Biosynthesis of secondary metabolites;ko00592//alpha-Linolenic acid metabolism;ko00591//Linoleic acid metabolism	K00454;K00454;K00454;K00454	-	GO:0043167//ion binding;GO:0003824//catalytic activity;GO:0016491//oxidoreductase activity;GO:0016701//oxidoreductase activity, acting on single donors with incorporation of molecular oxygen;GO:0005488//binding;GO:0043169//cation binding
G10497_TU17293_1|m.8383	G10497	0.751022	2.4912	0.0296558	0.0285004	At3g08860	PREDICTED: alanine--glyoxylate aminotransferase 2 homolog 3, mitochondrial-like [Ipomoea nil]	Metabolism;Metabolism;Metabolism;Metabolism;Metabolism;Metabolism	Global and overview maps;Global and overview maps;Amino acid metabolism;Amino acid metabolism;Amino acid metabolism;Amino acid metabolism	ko01100//Metabolic pathways;ko01110//Biosynthesis of secondary metabolites;ko00270//Cysteine and methionine metabolism;ko00260//Glycine, serine and threonine metabolism;ko00280//Valine, leucine and isoleucine degradation;ko00250//Alanine, aspartate and glutamate metabolism	K00827;K00827;K00827;K00827;K00827;K00827	-	GO:0043168//anion binding;GO:0008483//transaminase activity;GO:0016740//transferase activity;GO:0016769//transferase activity, transferring nitrogenous groups;GO:0005488//binding;GO:0043167//ion binding;GO:0003824//catalytic activity
downregulation
ProteinID	GeneID	Proteins_log2fc	Genes_log2(fc)	Proteins_qvalue	Genes_FDR	Symbol	Description	KEGG_A_class	KEGG_B_class	Pathway	K_ID	GO Component	GO Function
G43546_TU70763_1|m.36830	G43546	-4.21494	-4.88215	3.31773e-10	0.0167348	AN3	flavanone 3-hydroxyrase [Ipomoea batatas]	Metabolism;Metabolism;Metabolism	Global and overview maps;Global and overview maps;Biosynthesis of other secondary metabolites	ko01100//Metabolic pathways;ko01110//Biosynthesis of secondary metabolites;ko00941//Flavonoid biosynthesis	K00475;K00475;K00475	-	-	-
G14983_TU24445_1|m.11704	G14983	-3.83451	-7.62205	0.000663412	0.00685307	At1g26850	PREDICTED: probable methyltransferase PMT2 [Ipomoea nil]	-	-	-	-	-	-	-
G26129_TU42886_1|m.20952	G26129	-3.34296	-5.45691	0.00848089	0.00818928	TUBB5	PREDICTED: tubulin beta-5 chain [Ipomoea nil]	Cellular Processes	Transport and catabolism	ko04145//Phagosome	K07375	GO:0032991//macromolecular complex;GO:0044464//cell part;GO:0043226//organelle;GO:0015630//microtubule cytoskeleton;GO:0043232//intracellular non-membrane-bounded organelle;GO:0005622//intracellular;GO:0005856//cytoskeleton;GO:0044424//intracellular part;GO:0043229//intracellular organelle;GO:0043228//non-membrane-bounded organelle;GO:0005623//cell	GO:0016787//hydrolase activity;GO:1901363//heterocyclic compound binding;GO:0097367//carbohydrate derivative binding;GO:0032549//ribonucleoside binding;GO:0003824//catalytic activity;GO:0005198//structural molecule activity;GO:0036094//small molecule binding;GO:0001883//purine nucleoside binding;GO:0016818//hydrolase activity, acting on acid anhydrides, in phosphorus-containing anhydrides;GO:0017…	GO:0044763//single-organism cellular process;GO:0044699//single-organism process;GO:0006461//protein complex assembly;GO:0044085//cellular component biogenesis;GO:0043623//cellular protein complex assembly;GO:0009987//cellular process;GO:0016043//cellular component organization;GO:0065003//macromolecular complex assembly;GO:0034622//cellular macromolecular complex assembly;GO:0043933//macromolecu…
G11743_TU19334_1|m.3901	G11743	-3.29701	-17.117	0.0124228	0.00173166	FL	PREDICTED: flavonol synthase/flavanone 3-hydroxylase-like [Ipomoea nil]	Metabolism;Metabolism;Metabolism	Global and overview maps;Global and overview maps;Biosynthesis of other secondary metabolites	ko01100//Metabolic pathways;ko01110//Biosynthesis of secondary metabolites;ko00941//Flavonoid biosynthesis	K05278;K05278;K05278	-	GO:0016705//oxidoreductase activity, acting on paired donors, with incorporation or reduction of molecular oxygen;GO:0003824//catalytic activity;GO:0016706//oxidoreductase activity, acting on paired donors, with incorporation or reduction of molecular oxygen, 2-oxoglutarate as one donor, and incorporation of one atom each of oxygen into both donors;GO:0043167//ion binding;GO:0005488//binding;GO:0…	GO:0008152//metabolic process;GO:1901576//organic substance biosynthetic process;GO:0046148//pigment biosynthetic process;GO:0009813//flavonoid biosynthetic process;GO:0044711//single-organism biosynthetic process;GO:0051552//flavone metabolic process;GO:0009058//biosynthetic process;GO:0044710//single-organism metabolic process;GO:0051553//flavone biosynthetic process;GO:0044699//single-organism…
G25739_TU42249_1|m.20635	G25739	-3.28672	-4.56364	0.0029964	0.00465111	CYP98A3	PREDICTED: cytochrome P450 98A3 [Ipomoea nil]	Metabolism;Metabolism;Metabolism;Metabolism;Metabolism	Global and overview maps;Global and overview maps;Biosynthesis of other secondary metabolites;Biosynthesis of other secondary metabolites;Biosynthesis of other secondary metabolites	ko01100//Metabolic pathways;ko01110//Biosynthesis of secondary metabolites;ko00940//Phenylpropanoid biosynthesis;ko00941//Flavonoid biosynthesis;ko00945//Stilbenoid, diarylheptanoid and gingerol biosynthesis	K09754;K09754;K09754;K09754;K09754	-	-	-
G26105_TU42843_1|m.20896	G26105	-3.28672	-3.95633	0.0029964	0.0232793	CYP98A3	PREDICTED: cytochrome P450 98A3 [Ipomoea nil]	Metabolism;Metabolism;Metabolism;Metabolism;Metabolism	Global and overview maps;Global and overview maps;Biosynthesis of other secondary metabolites;Biosynthesis of other secondary metabolites;Biosynthesis of other secondary metabolites	ko01100//Metabolic pathways;ko01110//Biosynthesis of secondary metabolites;ko00940//Phenylpropanoid biosynthesis;ko00941//Flavonoid biosynthesis;ko00945//Stilbenoid, diarylheptanoid and gingerol biosynthesis	K09754;K09754;K09754;K09754;K09754	-	-	-
G35317_TU57899_1|m.28199	G35317	-3.24572	-5.79336	3.08252e-10	0.0387871	SBE1	starch branching enzyme I [Ipomoea batatas]	Metabolism;Metabolism;Metabolism	Global and overview maps;Global and overview maps;Carbohydrate metabolism	ko01100//Metabolic pathways;ko01110//Biosynthesis of secondary metabolites;ko00500//Starch and sucrose metabolism	K00700;K00700;K00700	-	GO:0016798//hydrolase activity, acting on glycosyl bonds;GO:0003824//catalytic activity;GO:0016758//transferase activity, transferring hexosyl groups;GO:0005488//binding;GO:0016757//transferase activity, transferring glycosyl groups;GO:0016740//transferase activity;GO:0016787//hydrolase activity;GO:0043167//ion binding	GO:0044042//glucan metabolic process;GO:0044699//single-organism process;GO:0044710//single-organism metabolic process;GO:0071704//organic substance metabolic process;GO:0044723//single-organism carbohydrate metabolic process;GO:0044237//cellular metabolic process;GO:0015980//energy derivation by oxidation of organic compounds;GO:0006091//generation of precursor metabolites and energy;GO:0005975/…
G45681_TU73685_1|m.34334	G45681	-3.12898	-6.48533	0.0236971	0.000183897	CYP75B2	flavonoid 3'-hydroxylase [Ipomoea batatas]	Metabolism;Metabolism;Metabolism;Metabolism	Global and overview maps;Global and overview maps;Biosynthesis of other secondary metabolites;Biosynthesis of other secondary metabolites	ko01100//Metabolic pathways;ko01110//Biosynthesis of secondary metabolites;ko00941//Flavonoid biosynthesis;ko00944//Flavone and flavonol biosynthesis	K05280;K05280;K05280;K05280	-	-	-
G19139_TU31276_1|m.15042	G19139	-2.96944	-13.9449	3.06388e-10	0.000217791	GSTF11	PREDICTED: glutathione S-transferase F11-like [Ipomoea nil]	Metabolism	Metabolism of other amino acids	ko00480//Glutathione metabolism	K00799	-	GO:0003824//catalytic activity	-
G19432_TU31754_1|m.15312	G19432	-2.96944	-6.28832	3.06388e-10	0.0155297	GSTF11	PREDICTED: glutathione S-transferase F11-like [Ipomoea nil]	Metabolism	Metabolism of other amino acids	ko00480//Glutathione metabolism	K00799	-	GO:0003824//catalytic activity	-
G19448_TU31781_1|m.15320	G19448	-2.96944	-7.30483	3.06388e-10	0.00156472	GSTF11	PREDICTED: glutathione S-transferase F11-like [Ipomoea nil]	Metabolism	Metabolism of other amino acids	ko00480//Glutathione metabolism	K00799	-	GO:0003824//catalytic activity	-
G30760_TU50423_1|m.24476	G30760	-2.80189	-5.45058	0.0326079	0.0330193	SBT1.6	PREDICTED: subtilisin-like protease SBT1.6 [Ipomoea nil]	-	-	-	-	-	GO:0005488//binding;GO:0005515//protein binding;GO:0070011//peptidase activity, acting on L-amino acid peptides;GO:0008233//peptidase activity;GO:0016787//hydrolase activity;GO:0003824//catalytic activity;GO:0004175//endopeptidase activity	GO:0044272//sulfur compound biosynthetic process;GO:0006790//sulfur compound metabolic process;GO:0044085//cellular component biogenesis;GO:0019758//glycosinolate biosynthetic process;GO:0044281//small molecule metabolic process;GO:1901576//organic substance biosynthetic process;GO:0071840//cellular component organization or biogenesis;GO:0042546//cell wall biogenesis;GO:0048519//negative regulat…
G26672_TU43820_1|m.8687	G26672	-2.53532	-5.16978	0.0329294	0.00172503	XTH32	PREDICTED: probable xyloglucan endotransglucosylase/hydrolase protein 32 [Ipomoea nil]	-	-	-	-	-	-	-
G6471_TU10674_1|m.5367	G6471	-2.43135	-6.6533	1.38559e-25	0.0111767	PHO1	starch phosphorylase [Ipomoea batatas]	Metabolism;Metabolism;Metabolism	Global and overview maps;Global and overview maps;Carbohydrate metabolism	ko01100//Metabolic pathways;ko01110//Biosynthesis of secondary metabolites;ko00500//Starch and sucrose metabolism	K00688;K00688;K00688	-	-	-
G38101_TU62408_1|m.30382	G38101	-2.26298	-3.74054	0.000593606	0.024513	--	DUF642 domain-containing protein [Cephalotus follicularis]	-	-	-	-	-	-	-
G17795_TU29093_1|m.14007	G17795	-2.15639	-7.18866	0.0101211	0.00647868	TUBA3	PREDICTED: tubulin alpha-3 chain [Ipomoea nil]	Cellular Processes	Transport and catabolism	ko04145//Phagosome	K07374	GO:0032991//macromolecular complex;GO:0043228//non-membrane-bounded organelle;GO:0044464//cell part;GO:0044424//intracellular part;GO:0005856//cytoskeleton;GO:0005622//intracellular;GO:0043226//organelle;GO:0043229//intracellular organelle;GO:0043232//intracellular non-membrane-bounded organelle;GO:0015630//microtubule cytoskeleton;GO:0005623//cell	GO:0017111//nucleoside-triphosphatase activity;GO:0032550//purine ribonucleoside binding;GO:0016462//pyrophosphatase activity;GO:0016787//hydrolase activity;GO:0016817//hydrolase activity, acting on acid anhydrides;GO:1901363//heterocyclic compound binding;GO:0032549//ribonucleoside binding;GO:0005198//structural molecule activity;GO:0016818//hydrolase activity, acting on acid anhydrides, in phos…	GO:0016043//cellular component organization;GO:0009987//cellular process;GO:0044699//single-organism process;GO:0070271//protein complex biogenesis;GO:0044085//cellular component biogenesis;GO:0034622//cellular macromolecular complex assembly;GO:0044763//single-organism cellular process;GO:0022607//cellular component assembly;GO:0071822//protein complex subunit organization;GO:0006461//protein co…
G29792_TU48806_1|m.23816	G29792	-2.09458	-5.7019	0.0033032	0.0406292	CHI3	PREDICTED: probable chalcone--flavonone isomerase 3 [Ipomoea nil]	Metabolism;Metabolism;Metabolism	Global and overview maps;Global and overview maps;Biosynthesis of other secondary metabolites	ko01100//Metabolic pathways;ko01110//Biosynthesis of secondary metabolites;ko00941//Flavonoid biosynthesis	K01859;K01859;K01859	-	-	-
G24287_TU39812_1|m.7878	G24287	-2.08834	-11.3313	0.000158286	0.0472523	TMN7	PREDICTED: transmembrane 9 superfamily member 7-like [Ipomoea nil]	-	-	-	-	-	-	-
G2000_TU3336_1|m.1648	G2000	-2.05182	-6.12136	1.39177e-05	2.539e-05	TUBA3	PREDICTED: tubulin alpha-3 chain-like [Ipomoea nil]	Cellular Processes	Transport and catabolism	ko04145//Phagosome	K07374	GO:0005623//cell;GO:0043229//intracellular organelle;GO:0043226//organelle;GO:0005856//cytoskeleton;GO:0043232//intracellular non-membrane-bounded organelle;GO:0005622//intracellular;GO:0015630//microtubule cytoskeleton;GO:0044464//cell part;GO:0032991//macromolecular complex;GO:0044424//intracellular part;GO:0043228//non-membrane-bounded organelle	GO:0016787//hydrolase activity;GO:0001882//nucleoside binding;GO:0036094//small molecule binding;GO:0016462//pyrophosphatase activity;GO:0097367//carbohydrate derivative binding;GO:0016818//hydrolase activity, acting on acid anhydrides, in phosphorus-containing anhydrides;GO:0016817//hydrolase activity, acting on acid anhydrides;GO:0003824//catalytic activity;GO:1901363//heterocyclic compound bin…	GO:0044763//single-organism cellular process;GO:0022607//cellular component assembly;GO:0016043//cellular component organization;GO:0071822//protein complex subunit organization;GO:0034622//cellular macromolecular complex assembly;GO:0071840//cellular component organization or biogenesis;GO:0044699//single-organism process;GO:0006461//protein complex assembly;GO:0044085//cellular component biogen…
G43687_TU70943_1|m.33862	G43687	-2.03886	-3.9627	0.0154859	0.0101543	--	PREDICTED: omega-hydroxypalmitate O-feruloyl transferase [Ipomoea nil]	Metabolism	Lipid metabolism	ko00073//Cutin, suberine and wax biosynthesis	K15400	-	GO:0016740//transferase activity;GO:0016746//transferase activity, transferring acyl groups;GO:0016747//transferase activity, transferring acyl groups other than amino-acyl groups;GO:0003824//catalytic activity	-
G5424_TU8942_1|m.4416	G5424	-1.90871	-7.74987	0.0190601	0.0111062	--	PREDICTED: uncharacterized protein LOC109159008 [Ipomoea nil]	-	-	-	-	-	-	-
G48653_TU78122_1|m.32988	G48653	-1.77365	-6.29308	4.30914e-52	0.0074376	BMY1	RecName: Full=Beta-amylase; AltName: Full=1,4-alpha-D-glucan maltohydrolase	-	-	-	-	-	GO:0016160//amylase activity;GO:0004553//hydrolase activity, hydrolyzing O-glycosyl compounds;GO:0003824//catalytic activity;GO:0016787//hydrolase activity;GO:0016798//hydrolase activity, acting on glycosyl bonds	GO:0005975//carbohydrate metabolic process;GO:0071704//organic substance metabolic process;GO:0008152//metabolic process;GO:0044238//primary metabolic process;GO:0005976//polysaccharide metabolic process;GO:0043170//macromolecule metabolic process
G7214_TU11884_1|m.2326	G7214	-1.74239	-5.95027	0.0172552	0.0100718	CHI	chalcone isomerase [Ipomoea batatas]	Metabolism;Metabolism;Metabolism	Global and overview maps;Global and overview maps;Biosynthesis of other secondary metabolites	ko01100//Metabolic pathways;ko01110//Biosynthesis of secondary metabolites;ko00941//Flavonoid biosynthesis	K01859;K01859;K01859	-	-	-
G13706_TU22415_1|m.4431	G13706	-1.70156	-4.94548	0.00378039	0.00805221	coq-5	uncharacterized LOC107793530 [Nicotiana tabacum]	-	-	-	-	-	GO:0016741//transferase activity, transferring one-carbon groups;GO:0016740//transferase activity;GO:0003824//catalytic activity	GO:0008152//metabolic process
G14287_TU23326_1|m.11110	G14287	-1.66567	-4.8547	3.82417e-05	0.0169291	At1g28590	PREDICTED: GDSL esterase/lipase At1g28580-like [Ipomoea nil]	Metabolism;Metabolism	Global and overview maps;Biosynthesis of other secondary metabolites	ko01110//Biosynthesis of secondary metabolites;ko00901//Indole alkaloid biosynthesis	K21026;K21026	-	-	-
G16412_TU26794_1|m.12840	G16412	-1.6202	-3.90645	1.14071e-07	0.0340026	CRD1	PREDICTED: magnesium-protoporphyrin IX monomethyl ester [oxidative] cyclase, chloroplastic [Ipomoea nil]	Metabolism;Metabolism;Metabolism	Global and overview maps;Global and overview maps;Metabolism of cofactors and vitamins	ko01100//Metabolic pathways;ko01110//Biosynthesis of secondary metabolites;ko00860//Porphyrin and chlorophyll metabolism	K04035;K04035;K04035	-	GO:0016491//oxidoreductase activity;GO:0004497//monooxygenase activity;GO:0043167//ion binding;GO:0003824//catalytic activity;GO:0043169//cation binding;GO:0016705//oxidoreductase activity, acting on paired donors, with incorporation or reduction of molecular oxygen;GO:0005488//binding;GO:0016709//oxidoreductase activity, acting on paired donors, with incorporation or reduction of molecular oxyge…	GO:0046483//heterocycle metabolic process;GO:1901362//organic cyclic compound biosynthetic process;GO:0006778//porphyrin-containing compound metabolic process;GO:0034641//cellular nitrogen compound metabolic process;GO:0044237//cellular metabolic process;GO:0006725//cellular aromatic compound metabolic process;GO:0006779//porphyrin-containing compound biosynthetic process;GO:0006807//nitrogen com…
G32946_TU53958_1|m.26229	G32946	-1.52309	-5.61856	2.65858e-05	0.0217361	CAL1	PREDICTED: calreticulin-like [Ipomoea nil]	Genetic Information Processing;Cellular Processes	Folding, sorting and degradation;Transport and catabolism	ko04141//Protein processing in endoplasmic reticulum;ko04145//Phagosome	K08057;K08057	-	-	-
G6925_TU11430_1|m.5671	G6925	-1.45789	-5.79236	0.00319013	0.000954991	DHAPS-1	PREDICTED: phospho-2-dehydro-3-deoxyheptonate aldolase 1, chloroplastic-like [Ipomoea nil]	Metabolism;Metabolism;Metabolism;Metabolism	Global and overview maps;Global and overview maps;Global and overview maps;Amino acid metabolism	ko01100//Metabolic pathways;ko01110//Biosynthesis of secondary metabolites;ko01230//Biosynthesis of amino acids;ko00400//Phenylalanine, tyrosine and tryptophan biosynthesis	K01626;K01626;K01626;K01626	GO:0009536//plastid;GO:0044424//intracellular part;GO:0005737//cytoplasm;GO:0043229//intracellular organelle;GO:0044444//cytoplasmic part;GO:0043226//organelle;GO:0005622//intracellular;GO:0005623//cell;GO:0044464//cell part;GO:0043227//membrane-bounded organelle;GO:0043231//intracellular membrane-bounded organelle	GO:0016740//transferase activity;GO:0003824//catalytic activity;GO:0016765//transferase activity, transferring alkyl or aryl (other than methyl) groups	GO:0019752//carboxylic acid metabolic process;GO:0006082//organic acid metabolic process;GO:0006725//cellular aromatic compound metabolic process;GO:0045087//innate immune response;GO:0044281//small molecule metabolic process;GO:0009058//biosynthetic process;GO:0009607//response to biotic stimulus;GO:1901564//organonitrogen compound metabolic process;GO:0051716//cellular response to stimulus;GO:0…
G294_TU508_1|m.283	G294	-1.45049	-6.97871	0.00318029	0.0391771	ADK1	PREDICTED: adenosine kinase 2-like [Ipomoea nil]	Metabolism;Metabolism	Global and overview maps;Nucleotide metabolism	ko01100//Metabolic pathways;ko00230//Purine metabolism	K00856;K00856	-	GO:0016772//transferase activity, transferring phosphorus-containing groups;GO:0016740//transferase activity;GO:0003824//catalytic activity	GO:1901362//organic cyclic compound biosynthetic process;GO:0009259//ribonucleotide metabolic process;GO:0006753//nucleoside phosphate metabolic process;GO:0006139//nucleobase-containing compound metabolic process;GO:0044271//cellular nitrogen compound biosynthetic process;GO:0019693//ribose phosphate metabolic process;GO:1901137//carbohydrate derivative biosynthetic process;GO:0055086//nucleobas…
G45412_TU73305_1|m.34289	G45412	-1.41964	-4.21537	0.0276353	0.0458979	RER4	PREDICTED: protein RETICULATA-RELATED 4, chloroplastic-like [Ipomoea nil]	-	-	-	-	-	-	-
G24321_TU39867_1|m.7900	G24321	-1.32268	-6.87081	0.0374375	0.000175757	APG	PREDICTED: GDSL esterase/lipase APG [Ipomoea nil]	-	-	-	-	-	-	-
G7604_TU12506_1|m.5996	G7604	-1.28274	-4.63547	5.05574e-05	0.0193	EXPA2	PREDICTED: expansin-A2-like [Ipomoea nil]	-	-	-	-	GO:0044464//cell part;GO:0030312//external encapsulating structure;GO:0005623//cell;GO:0071944//cell periphery	-	GO:0071840//cellular component organization or biogenesis;GO:0016043//cellular component organization;GO:0009987//cellular process;GO:0045229//external encapsulating structure organization;GO:0071555//cell wall organization;GO:0071554//cell wall organization or biogenesis
G7609_TU12516_1|m.5997	G7609	-1.28274	-4.71024	5.05574e-05	0.0134136	EXPA2	PREDICTED: expansin-A2-like [Ipomoea nil]	-	-	-	-	GO:0030312//external encapsulating structure;GO:0044464//cell part;GO:0005623//cell;GO:0071944//cell periphery	-	GO:0045229//external encapsulating structure organization;GO:0071554//cell wall organization or biogenesis;GO:0009987//cellular process;GO:0071555//cell wall organization;GO:0071840//cellular component organization or biogenesis;GO:0016043//cellular component organization
G15975_TU26097_1|m.12472	G15975	-1.26836	-5.17136	3.53135e-08	0.0406292	ANN1	PREDICTED: annexin D1 [Ipomoea nil]	-	-	-	-	GO:0005623//cell;GO:0043229//intracellular organelle;GO:0044446//intracellular organelle part;GO:0009536//plastid;GO:0005576//extracellular region;GO:0044435//plastid part;GO:0071944//cell periphery;GO:0044424//intracellular part;GO:0044422//organelle part;GO:0005622//intracellular;GO:0043231//intracellular membrane-bounded organelle;GO:0031090//organelle membrane;GO:0043226//organelle;GO:0016020…	GO:0036094//small molecule binding;GO:0005543//phospholipid binding;GO:0043167//ion binding;GO:0046914//transition metal ion binding;GO:0005515//protein binding;GO:0008289//lipid binding;GO:0043169//cation binding;GO:0097159//organic cyclic compound binding;GO:0001883//purine nucleoside binding;GO:0097367//carbohydrate derivative binding;GO:0032549//ribonucleoside binding;GO:0032550//purine ribon…	GO:0065008//regulation of biological quality;GO:0006950//response to stress;GO:0006325//chromatin organization;GO:0098655//cation transmembrane transport;GO:0006520//cellular amino acid metabolic process;GO:0042221//response to chemical;GO:0071804//cellular potassium ion transport;GO:0019725//cellular homeostasis;GO:0044237//cellular metabolic process;GO:0043436//oxoacid metabolic process;GO:0016…
G15990_TU26118_1|m.12523	G15990	-1.25836	-7.07174	0.0419189	0.000100716	SHKA	3-deoxy-D-arabino-heptulosonate 7-phosphate synthase [Ipomoea purpurea]	Metabolism;Metabolism;Metabolism;Metabolism	Global and overview maps;Global and overview maps;Global and overview maps;Amino acid metabolism	ko01100//Metabolic pathways;ko01110//Biosynthesis of secondary metabolites;ko01230//Biosynthesis of amino acids;ko00400//Phenylalanine, tyrosine and tryptophan biosynthesis	K01626;K01626;K01626;K01626	GO:0005623//cell;GO:0043226//organelle;GO:0043227//membrane-bounded organelle;GO:0044444//cytoplasmic part;GO:0009536//plastid;GO:0005622//intracellular;GO:0044464//cell part;GO:0043229//intracellular organelle;GO:0043231//intracellular membrane-bounded organelle;GO:0005737//cytoplasm;GO:0044424//intracellular part	GO:0016765//transferase activity, transferring alkyl or aryl (other than methyl) groups;GO:0003824//catalytic activity;GO:0016740//transferase activity	GO:0006950//response to stress;GO:0051716//cellular response to stimulus;GO:0019748//secondary metabolic process;GO:0044281//small molecule metabolic process;GO:0006082//organic acid metabolic process;GO:0044711//single-organism biosynthetic process;GO:0009987//cellular process;GO:0009699//phenylpropanoid biosynthetic process;GO:0019752//carboxylic acid metabolic process;GO:1901362//organic cycli…
G10936_TU18016_1|m.8748	G10936	-1.2033	-3.4582	8.23095e-09	0.0394602	PARB	PREDICTED: glutathione S-transferase-like [Ipomoea nil]	Metabolism	Metabolism of other amino acids	ko00480//Glutathione metabolism	K00799	-	-	-
G14909_TU24310_1|m.11659	G14909	-1.18646	-4.71445	1.13984e-06	0.0118363	CRD1	PREDICTED: magnesium-protoporphyrin IX monomethyl ester [oxidative] cyclase, chloroplastic [Ipomoea nil]	Metabolism;Metabolism;Metabolism	Global and overview maps;Global and overview maps;Metabolism of cofactors and vitamins	ko01100//Metabolic pathways;ko01110//Biosynthesis of secondary metabolites;ko00860//Porphyrin and chlorophyll metabolism	K04035;K04035;K04035	-	GO:0003824//catalytic activity;GO:0043167//ion binding;GO:0043169//cation binding;GO:0016491//oxidoreductase activity;GO:0016709//oxidoreductase activity, acting on paired donors, with incorporation or reduction of molecular oxygen, NAD(P)H as one donor, and incorporation of one atom of oxygen;GO:0004497//monooxygenase activity;GO:0005488//binding;GO:0016705//oxidoreductase activity, acting on pa…	GO:0051186//cofactor metabolic process;GO:1901362//organic cyclic compound biosynthetic process;GO:0034641//cellular nitrogen compound metabolic process;GO:0044237//cellular metabolic process;GO:1901576//organic substance biosynthetic process;GO:1901360//organic cyclic compound metabolic process;GO:0006779//porphyrin-containing compound biosynthetic process;GO:1901564//organonitrogen compound met…
G17562_TU28722_1|m.13782	G17562	-1.16232	-4.96063	6.33149e-08	0.0385384	HSP90	PREDICTED: endoplasmin homolog [Ipomoea nil]	Organismal Systems;Genetic Information Processing	Environmental adaptation;Folding, sorting and degradation	ko04626//Plant-pathogen interaction;ko04141//Protein processing in endoplasmic reticulum	K09487;K09487	-	GO:0005515//protein binding;GO:0005488//binding	GO:0019538//protein metabolic process;GO:0071704//organic substance metabolic process;GO:0008152//metabolic process;GO:0044238//primary metabolic process;GO:0009987//cellular process;GO:0044237//cellular metabolic process;GO:0043170//macromolecule metabolic process;GO:0050896//response to stimulus;GO:0044260//cellular macromolecule metabolic process;GO:0044267//cellular protein metabolic process
G46956_TU75576_1|m.32562	G46956	-1.16127	-6.15895	0.000285688	0.033069	At1g04430	PREDICTED: probable methyltransferase PMT3 [Ipomoea nil]	-	-	-	-	-	-	-
G35534_TU58260_1|m.28355	G35534	-1.13425	-3.75945	0.000898503	0.0197717	BACOVA_02659	PREDICTED: beta-glucosidase BoGH3B-like isoform X1 [Solanum tuberosum]	Metabolism;Metabolism;Metabolism;Metabolism;Metabolism	Global and overview maps;Global and overview maps;Carbohydrate metabolism;Biosynthesis of other secondary metabolites;Metabolism of other amino acids	ko01100//Metabolic pathways;ko01110//Biosynthesis of secondary metabolites;ko00500//Starch and sucrose metabolism;ko00940//Phenylpropanoid biosynthesis;ko00460//Cyanoamino acid metabolism	K05349;K05349;K05349;K05349;K05349	-	-	-
G11423_TU18814_1|m.9137	G11423	-1.117	-4.05955	0.00357249	0.0143736	CP29B	PREDICTED: 28 kDa ribonucleoprotein, chloroplastic-like [Ipomoea nil]	-	-	-	-	-	-	-
G11444_TU18854_1|m.9141	G11444	-1.117	-4.7151	0.00357249	0.00671151	CP29B	PREDICTED: 28 kDa ribonucleoprotein, chloroplastic-like [Ipomoea nil]	-	-	-	-	-	-	-
G13504_TU22082_1|m.10652	G13504	-1.07121	-4.65656	0.0111153	0.0400123	PFP-ALPHA	PREDICTED: pyrophosphate--fructose 6-phosphate 1-phosphotransferase subunit alpha [Ipomoea nil]	Metabolism;Metabolism;Metabolism;Metabolism;Metabolism	Global and overview maps;Global and overview maps;Carbohydrate metabolism;Carbohydrate metabolism;Carbohydrate metabolism	ko01100//Metabolic pathways;ko01110//Biosynthesis of secondary metabolites;ko00010//Glycolysis / Gluconeogenesis;ko00051//Fructose and mannose metabolism;ko00030//Pentose phosphate pathway	K00895;K00895;K00895;K00895;K00895	-	GO:0008443//phosphofructokinase activity;GO:0097367//carbohydrate derivative binding;GO:0036094//small molecule binding;GO:0019200//carbohydrate kinase activity;GO:0097159//organic cyclic compound binding;GO:1901363//heterocyclic compound binding;GO:0005488//binding;GO:0032550//purine ribonucleoside binding;GO:0001883//purine nucleoside binding;GO:0032549//ribonucleoside binding;GO:0003824//catal…	GO:0071704//organic substance metabolic process;GO:0009987//cellular process;GO:0008152//metabolic process;GO:0032787//monocarboxylic acid metabolic process;GO:0044699//single-organism process;GO:0044281//small molecule metabolic process;GO:0044763//single-organism cellular process;GO:0006796//phosphate-containing compound metabolic process;GO:0006793//phosphorus metabolic process;GO:0006090//pyr…
G48925_TU78552_1|m.33075	G48925	-1.01874	-11.5555	0.0339358	0.0414924	RPS15AA	PREDICTED: 40S ribosomal protein S15a-1-like [Ipomoea nil]	Genetic Information Processing	Translation	ko03010//Ribosome	K02957	GO:0030529//intracellular ribonucleoprotein complex;GO:0005622//intracellular;GO:0044424//intracellular part;GO:1990904//ribonucleoprotein complex;GO:0032991//macromolecular complex;GO:0044464//cell part;GO:0005623//cell	-	GO:0043170//macromolecule metabolic process;GO:0071704//organic substance metabolic process;GO:0008152//metabolic process;GO:0010467//gene expression
G34751_TU56982_1|m.11255	G34751	-0.985102	-11.9403	2.16512e-12	0.0138726	MLP423	PREDICTED: MLP-like protein 423 [Ipomoea nil]	-	-	-	-	-	-	-
G22066_TU36068_1|m.17552	G22066	-0.957966	-6.89038	0.017007	8.92114e-05	--	rub [Gossypium arboreum]	-	-	-	-	-	-	-
G47545_TU76478_1|m.35082	G47545	-0.933609	-3.7037	0.00202554	0.0410621	At3g49470	PREDICTED: nascent polypeptide-associated complex subunit alpha-like protein 2 [Ipomoea nil]	-	-	-	-	-	-	-
G45403_TU73291_1|m.37304	G45403	-0.913196	-11.5934	0.015204	0.0422131	METE	PREDICTED: 5-methyltetrahydropteroyltriglutamate--homocysteine methyltransferase-like [Ipomoea nil]	Metabolism;Metabolism;Metabolism;Metabolism;Metabolism	Global and overview maps;Global and overview maps;Global and overview maps;Amino acid metabolism;Metabolism of other amino acids	ko01100//Metabolic pathways;ko01110//Biosynthesis of secondary metabolites;ko01230//Biosynthesis of amino acids;ko00270//Cysteine and methionine metabolism;ko00450//Selenocompound metabolism	K00549;K00549;K00549;K00549;K00549	-	GO:0046914//transition metal ion binding;GO:0005488//binding;GO:0016741//transferase activity, transferring one-carbon groups;GO:0043167//ion binding;GO:0046872//metal ion binding;GO:0016740//transferase activity;GO:0043169//cation binding;GO:0003824//catalytic activity	GO:0000097//sulfur amino acid biosynthetic process;GO:0044238//primary metabolic process;GO:0071704//organic substance metabolic process;GO:0006082//organic acid metabolic process;GO:0016053//organic acid biosynthetic process;GO:0006807//nitrogen compound metabolic process;GO:0044710//single-organism metabolic process;GO:1901566//organonitrogen compound biosynthetic process;GO:0043436//oxoacid me…
G47190_TU75955_1|m.34930	G47190	-0.904835	-5.46136	0.0222239	0.0317298	SIS8	PREDICTED: serine/threonine-protein kinase pakA [Ipomoea nil]	-	-	-	-	-	-	-
G26280_TU43137_1|m.21095	G26280	-0.900415	-6.50031	0.00241073	0.00261839	CHLH	PREDICTED: magnesium-chelatase subunit ChlH, chloroplastic [Ipomoea nil]	Metabolism;Metabolism;Metabolism	Global and overview maps;Global and overview maps;Metabolism of cofactors and vitamins	ko01100//Metabolic pathways;ko01110//Biosynthesis of secondary metabolites;ko00860//Porphyrin and chlorophyll metabolism	K03403;K03403;K03403	-	GO:0051003//ligase activity, forming nitrogen-metal bonds, forming coordination complexes;GO:0003824//catalytic activity;GO:0051002//ligase activity, forming nitrogen-metal bonds;GO:0016874//ligase activity	GO:0008152//metabolic process;GO:0006807//nitrogen compound metabolic process;GO:0009058//biosynthetic process;GO:1901576//organic substance biosynthetic process;GO:0051186//cofactor metabolic process;GO:0034641//cellular nitrogen compound metabolic process;GO:0044271//cellular nitrogen compound biosynthetic process;GO:1901566//organonitrogen compound biosynthetic process;GO:0018130//heterocycle …
G12408_TU20380_1|m.9896	G12408	-0.872834	-5.19715	5.51794e-16	2.79921e-05	SAHH	PREDICTED: adenosylhomocysteinase-like [Ipomoea nil]	Metabolism;Metabolism	Global and overview maps;Amino acid metabolism	ko01100//Metabolic pathways;ko00270//Cysteine and methionine metabolism	K01251;K01251	-	-	-
